# Supplementary material for: Solvent Effects on the Photophysical Properties of Unexplored Imidazo[1,2‑a]pyridine Derivatives
Source: ACS Omega. 2026 Mar 13;11(11):17186–95. doi: 10.1021/acsomega.5c07201 (PMC13019203; doi:10.1021/acsomega.5c07201)
Supplement: Supplementary file 1 [file ao5c07201_si_001.cif]

 
data_shelx
_publ_contact_author_name        'Claudia Cristina Gatto'
_publ_contact_author_address     
;University of Brasilia
Institute of Chemistry
Laboratory of Inorganic Synthesis and Crystallography - LASIC
Brasilia - Brazil
;
_publ_contact_author_email       ccgatto@gmail.com
_publ_contact_author_phone       556131073872
_publ_contact_author_fax         556131073900
loop_
_publ_author_name
_publ_author_address
'Gatto, C. C.'
;University of Brasilia
Institute of Chemistry
Laboratory of Inorganic Synthesis and Crystallography - LASIC
Brasilia - Brazil
;

_audit_creation_method           SHELXL-2018/3
_chemical_name_systematic        ?
_chemical_name_common            ?
_chemical_melting_point          ?
_chemical_formula_moiety         ?
_chemical_formula_sum            'C20 H19 Cl N4'
_chemical_formula_weight         350.84

loop_
_atom_type_symbol
_atom_type_description
_atom_type_scat_dispersion_real
_atom_type_scat_dispersion_imag
_atom_type_scat_source
C C 0.0033 0.0016 'International Tables Vol C Tables 4.2.6.8 and 6.1.1.4'
H H 0.0000 0.0000 'International Tables Vol C Tables 4.2.6.8 and 6.1.1.4'
N N 0.0061 0.0033 'International Tables Vol C Tables 4.2.6.8 and 6.1.1.4'
Cl Cl 0.1484 0.1585 'International Tables Vol C Tables 4.2.6.8 and 6.1.1.4'

_space_group_crystal_system      monoclinic
_space_group_IT_number           14
_space_group_name_H-M_alt        'P 21/c'
_space_group_name_Hall           '-P 2ybc'

_shelx_space_group_comment       
;
The symmetry employed for this shelxl refinement is uniquely defined
by the following loop, which should always be used as a source of
symmetry information in preference to the above space-group names.
They are only intended as comments.
;

loop_
_space_group_symop_operation_xyz
'x, y, z'
'-x, y+1/2, -z+1/2'
'-x, -y, -z'
'x, -y-1/2, z-1/2'

_cell_length_a                   5.7659(12)
_cell_length_b                   10.533(2)
_cell_length_c                   28.763(6)
_cell_angle_alpha                90
_cell_angle_beta                 92.781(5)
_cell_angle_gamma                90
_cell_volume                     1744.7(6)
_cell_formula_units_Z            4
_cell_measurement_temperature    296(2)
_cell_measurement_reflns_used    1794
_cell_measurement_theta_min      2.3978
_cell_measurement_theta_max      18.8914

_exptl_crystal_description       block
_exptl_crystal_colour            colourless
_exptl_crystal_density_meas      ?
_exptl_crystal_density_method    ?
_exptl_crystal_density_diffrn    1.336
_exptl_crystal_F_000             736
_exptl_transmission_factor_min   ?
_exptl_transmission_factor_max   ?
_exptl_crystal_size_max          0.612
_exptl_crystal_size_mid          0.380
_exptl_crystal_size_min          0.250
_exptl_absorpt_coefficient_mu    0.229
_shelx_estimated_absorpt_T_min   0.873
_shelx_estimated_absorpt_T_max   0.945
_exptl_absorpt_correction_type   Multi-Scan
_exptl_absorpt_process_details          
;
SADABS-2016/2 - Bruker AXS area detector scaling and absorption correction
;
_exptl_absorpt_correction_T_min  0.87
_exptl_absorpt_correction_T_max  0.94
_diffrn_ambient_temperature      296(2)
_diffrn_radiation_wavelength     0.71073
_diffrn_radiation_type           MoK\a
_diffrn_source                   ?
_diffrn_measurement_device_type  "Bruker CCD SMART APEX II"
_diffrn_measurement_method       ?
_diffrn_detector_area_resol_mean ?
_diffrn_reflns_number            16818
_diffrn_reflns_av_unetI/netI     0.0491
_diffrn_reflns_av_R_equivalents  0.0562
_diffrn_reflns_limit_h_min       -6
_diffrn_reflns_limit_h_max       6
_diffrn_reflns_limit_k_min       -12
_diffrn_reflns_limit_k_max       12
_diffrn_reflns_limit_l_min       -34
_diffrn_reflns_limit_l_max       34
_diffrn_reflns_theta_min         1.418
_diffrn_reflns_theta_max         25.408
_diffrn_reflns_theta_full        25.242
_diffrn_measured_fraction_theta_max 0.999
_diffrn_measured_fraction_theta_full 1.000
_diffrn_reflns_Laue_measured_fraction_max 0.999
_diffrn_reflns_Laue_measured_fraction_full 1.000
_diffrn_reflns_point_group_measured_fraction_max 0.999
_diffrn_reflns_point_group_measured_fraction_full 1.000
_reflns_number_total             3204
_reflns_number_gt                1976
_reflns_threshold_expression     'I > 2\s(I)'
_reflns_Friedel_coverage         0.000
_reflns_Friedel_fraction_max     .
_reflns_Friedel_fraction_full    .

_reflns_special_details          
;
 Reflections were merged by SHELXL according to the crystal
 class for the calculation of statistics and refinement.
 
 _reflns_Friedel_fraction is defined as the number of unique
 Friedel pairs measured divided by the number that would be
 possible theoretically, ignoring centric projections and
 systematic absences.
;

_computing_data_collection       ?
_computing_cell_refinement       ?
_computing_data_reduction        ?
_computing_structure_solution    'SHELXT 2014/5 (Sheldrick, 2014)'
_computing_structure_refinement  'SHELXL-2018/3 (Sheldrick, 2018)'
_computing_molecular_graphics    ?
_computing_publication_material  ?
_refine_special_details          ?
_refine_ls_structure_factor_coef Fsqd
_refine_ls_matrix_type           full
_refine_ls_weighting_scheme      calc
_refine_ls_weighting_details     
'w=1/[\s^2^(Fo^2^)+(0.0715P)^2^] where P=(Fo^2^+2Fc^2^)/3'
_atom_sites_solution_primary     ?
_atom_sites_solution_secondary   ?
_atom_sites_solution_hydrogens   mixed
_refine_ls_hydrogen_treatment    mixed
_refine_ls_extinction_method     'SHELXL-2018/3 (Sheldrick 2018)'
_refine_ls_extinction_coef       0.0043(14)
_refine_ls_extinction_expression Fc^*^=kFc[1+0.001xFc^2^\l^3^/sin(2\q)]^-1/4^
_refine_ls_number_reflns         3204
_refine_ls_number_parameters     231
_refine_ls_number_restraints     0
_refine_ls_R_factor_all          0.0895
_refine_ls_R_factor_gt           0.0486
_refine_ls_wR_factor_ref         0.1469
_refine_ls_wR_factor_gt          0.1272
_refine_ls_goodness_of_fit_ref   1.081
_refine_ls_restrained_S_all      1.081
_refine_ls_shift/su_max          0.001
_refine_ls_shift/su_mean         0.000

loop_
_atom_site_label
_atom_site_type_symbol
_atom_site_fract_x
_atom_site_fract_y
_atom_site_fract_z
_atom_site_U_iso_or_equiv
_atom_site_adp_type
_atom_site_occupancy
_atom_site_site_symmetry_order
_atom_site_calc_flag
_atom_site_refinement_flags_posn
_atom_site_refinement_flags_adp
_atom_site_refinement_flags_occupancy
_atom_site_disorder_assembly
_atom_site_disorder_group
Cl1 Cl 0.72018(14) 0.87492(7) 0.50718(3) 0.0653(3) Uani 1 1 d . . . . .
N2 N 0.7745(5) -0.2612(3) 0.35707(10) 0.0771(8) Uani 1 1 d . . . . .
N1 N 0.1762(4) 0.4152(2) 0.37495(8) 0.0458(6) Uani 1 1 d . . . . .
N3 N 0.7338(3) 0.42110(19) 0.44015(7) 0.0424(5) Uani 1 1 d . . . . .
N4 N 0.4264(3) 0.54766(19) 0.42615(7) 0.0389(5) Uani 1 1 d . . . . .
C15 C 0.7359(5) -0.1577(3) 0.36502(10) 0.0543(7) Uani 1 1 d . . . . .
C12 C 0.6890(4) -0.0277(2) 0.37593(9) 0.0458(7) Uani 1 1 d . . . . .
C13 C 0.8541(5) 0.0432(3) 0.40067(10) 0.0544(8) Uani 1 1 d . . . . .
H13 H 0.994980 0.006013 0.410052 0.065 Uiso 1 1 calc R U . . .
C14 C 0.8134(4) 0.1684(3) 0.41170(9) 0.0516(7) Uani 1 1 d . . . . .
H14 H 0.926284 0.214087 0.428775 0.062 Uiso 1 1 calc R U . . .
C9 C 0.6065(4) 0.2272(2) 0.39768(8) 0.0402(6) Uani 1 1 d . . . . .
C8 C 0.5691(4) 0.3590(2) 0.41182(8) 0.0383(6) Uani 1 1 d . . . . .
C7 C 0.3782(4) 0.4346(2) 0.40237(8) 0.0393(6) Uani 1 1 d . . . . .
C1 C 0.1787(5) 0.4362(3) 0.32431(9) 0.0529(7) Uani 1 1 d . . . . .
H1A H 0.283668 0.372659 0.312011 0.063 Uiso 1 1 calc R U . . .
C6 C -0.0602(5) 0.4081(3) 0.30335(10) 0.0607(8) Uani 1 1 d . . . . .
H6A H -0.171401 0.465397 0.316425 0.073 Uiso 1 1 calc R U . . .
H6B H -0.103487 0.321996 0.311240 0.073 Uiso 1 1 calc R U . . .
C5 C -0.0695(7) 0.4228(3) 0.25032(11) 0.0851(11) Uani 1 1 d . . . . .
H5A H 0.023392 0.356718 0.236891 0.102 Uiso 1 1 calc R U . . .
H5B H -0.228505 0.412454 0.238305 0.102 Uiso 1 1 calc R U . . .
C4 C 0.0181(6) 0.5490(4) 0.23603(11) 0.0811(10) Uani 1 1 d . . . . .
H4A H -0.086357 0.614724 0.246032 0.097 Uiso 1 1 calc R U . . .
H4B H 0.020684 0.552527 0.202362 0.097 Uiso 1 1 calc R U . . .
C11 C 0.4807(5) 0.0301(3) 0.36152(9) 0.0512(7) Uani 1 1 d . . . . .
H11 H 0.367950 -0.015991 0.344560 0.061 Uiso 1 1 calc R U . . .
C10 C 0.4410(4) 0.1558(3) 0.37237(9) 0.0486(7) Uani 1 1 d . . . . .
H10 H 0.301133 0.193395 0.362579 0.058 Uiso 1 1 calc R U . . .
C16 C 0.6438(4) 0.5335(2) 0.44882(8) 0.0386(6) Uani 1 1 d . . . . .
C2 C 0.2647(5) 0.5630(3) 0.30967(10) 0.0680(9) Uani 1 1 d . . . . .
H2A H 0.422280 0.575334 0.322216 0.082 Uiso 1 1 calc R U . . .
H2B H 0.168305 0.629039 0.322182 0.082 Uiso 1 1 calc R U . . .
C3 C 0.2598(6) 0.5740(3) 0.25693(10) 0.0738(9) Uani 1 1 d . . . . .
H3A H 0.309193 0.658425 0.248298 0.089 Uiso 1 1 calc R U . . .
H3B H 0.367417 0.513258 0.244609 0.089 Uiso 1 1 calc R U . . .
C17 C 0.2993(5) 0.6568(3) 0.42931(9) 0.0480(7) Uani 1 1 d . . . . .
H17 H 0.153976 0.663492 0.414035 0.058 Uiso 1 1 calc R U . . .
C18 C 0.3870(5) 0.7541(3) 0.45473(9) 0.0514(7) Uani 1 1 d . . . . .
H18 H 0.301545 0.828391 0.457368 0.062 Uiso 1 1 calc R U . . .
C19 C 0.6087(4) 0.7437(2) 0.47743(8) 0.0458(7) Uani 1 1 d . . . . .
C20 C 0.7347(4) 0.6358(2) 0.47558(8) 0.0439(7) Uani 1 1 d . . . . .
H20 H 0.878254 0.629142 0.491587 0.053 Uiso 1 1 calc R U . . .
H1 H 0.059(5) 0.432(2) 0.3887(9) 0.046(8) Uiso 1 1 d . . . . .

loop_
_atom_site_aniso_label
_atom_site_aniso_U_11
_atom_site_aniso_U_22
_atom_site_aniso_U_33
_atom_site_aniso_U_23
_atom_site_aniso_U_13
_atom_site_aniso_U_12
Cl1 0.0757(6) 0.0556(5) 0.0630(5) -0.0103(4) -0.0127(4) 0.0077(4)
N2 0.0747(19) 0.0647(19) 0.093(2) -0.0150(16) 0.0107(15) 0.0091(15)
N1 0.0306(12) 0.0661(16) 0.0403(13) 0.0002(11) -0.0014(11) 0.0048(11)
N3 0.0357(12) 0.0476(13) 0.0434(13) 0.0025(10) -0.0022(10) 0.0035(10)
N4 0.0326(11) 0.0472(13) 0.0370(12) 0.0033(10) 0.0009(9) 0.0054(10)
C15 0.0524(18) 0.057(2) 0.0535(18) -0.0031(15) 0.0060(14) 0.0020(15)
C12 0.0476(16) 0.0448(16) 0.0451(16) 0.0029(13) 0.0039(13) 0.0036(13)
C13 0.0399(15) 0.0535(19) 0.069(2) 0.0056(15) -0.0064(14) 0.0077(13)
C14 0.0437(16) 0.0483(17) 0.0617(18) 0.0019(14) -0.0107(14) 0.0013(13)
C9 0.0387(14) 0.0446(15) 0.0371(14) 0.0060(12) 0.0002(11) 0.0031(12)
C8 0.0311(13) 0.0463(15) 0.0373(14) 0.0050(11) -0.0007(11) 0.0023(12)
C7 0.0336(14) 0.0489(16) 0.0353(14) 0.0025(12) 0.0022(11) 0.0022(12)
C1 0.0556(17) 0.0614(19) 0.0406(16) 0.0069(14) -0.0073(13) 0.0058(15)
C6 0.0560(18) 0.072(2) 0.0521(18) 0.0075(15) -0.0159(14) -0.0084(15)
C5 0.098(3) 0.089(3) 0.064(2) 0.0017(19) -0.034(2) -0.002(2)
C4 0.092(3) 0.096(3) 0.053(2) 0.0145(19) -0.0177(19) 0.007(2)
C11 0.0463(16) 0.0588(18) 0.0479(17) -0.0058(14) -0.0047(13) -0.0025(14)
C10 0.0407(15) 0.0559(18) 0.0483(16) -0.0021(13) -0.0069(13) 0.0074(13)
C16 0.0318(13) 0.0462(16) 0.0376(14) 0.0068(12) -0.0010(11) 0.0032(12)
C2 0.063(2) 0.087(2) 0.0529(19) 0.0078(16) -0.0072(16) -0.0092(17)
C3 0.077(2) 0.090(2) 0.054(2) 0.0172(17) 0.0040(17) 0.0026(19)
C17 0.0393(14) 0.0584(18) 0.0459(16) 0.0032(14) -0.0013(12) 0.0132(14)
C18 0.0523(18) 0.0564(18) 0.0454(16) 0.0000(14) 0.0020(14) 0.0145(14)
C19 0.0469(16) 0.0553(17) 0.0351(15) -0.0005(12) 0.0001(12) 0.0040(14)
C20 0.0396(14) 0.0531(17) 0.0386(15) 0.0028(12) -0.0026(12) 0.0035(13)

_geom_special_details            
;
 All esds (except the esd in the dihedral angle between two l.s. planes)
 are estimated using the full covariance matrix.  The cell esds are taken
 into account individually in the estimation of esds in distances, angles
 and torsion angles; correlations between esds in cell parameters are only
 used when they are defined by crystal symmetry.  An approximate (isotropic)
 treatment of cell esds is used for estimating esds involving l.s. planes.
;

loop_
_geom_bond_atom_site_label_1
_geom_bond_atom_site_label_2
_geom_bond_distance
_geom_bond_site_symmetry_2
_geom_bond_publ_flag
Cl1 C19 1.733(3) . ?
N2 C15 1.137(3) . ?
N1 C7 1.390(3) . ?
N1 C1 1.474(3) . ?
N1 H1 0.82(3) . ?
N3 C16 1.321(3) . ?
N3 C8 1.385(3) . ?
N4 C17 1.368(3) . ?
N4 C16 1.393(3) . ?
N4 C7 1.394(3) . ?
C15 C12 1.434(4) . ?
C12 C13 1.380(4) . ?
C12 C11 1.392(3) . ?
C13 C14 1.379(4) . ?
C13 H13 0.9300 . ?
C14 C9 1.386(3) . ?
C14 H14 0.9300 . ?
C9 C10 1.393(3) . ?
C9 C8 1.465(3) . ?
C8 C7 1.375(3) . ?
C1 C2 1.493(4) . ?
C1 C6 1.506(4) . ?
C1 H1A 0.9800 . ?
C6 C5 1.532(4) . ?
C6 H6A 0.9700 . ?
C6 H6B 0.9700 . ?
C5 C4 1.487(5) . ?
C5 H5A 0.9700 . ?
C5 H5B 0.9700 . ?
C4 C3 1.514(4) . ?
C4 H4A 0.9700 . ?
C4 H4B 0.9700 . ?
C11 C10 1.382(4) . ?
C11 H11 0.9300 . ?
C10 H10 0.9300 . ?
C16 C20 1.410(3) . ?
C2 C3 1.520(4) . ?
C2 H2A 0.9700 . ?
C2 H2B 0.9700 . ?
C3 H3A 0.9700 . ?
C3 H3B 0.9700 . ?
C17 C18 1.343(3) . ?
C17 H17 0.9300 . ?
C18 C19 1.411(3) . ?
C18 H18 0.9300 . ?
C19 C20 1.351(3) . ?
C20 H20 0.9300 . ?

loop_
_geom_angle_atom_site_label_1
_geom_angle_atom_site_label_2
_geom_angle_atom_site_label_3
_geom_angle
_geom_angle_site_symmetry_1
_geom_angle_site_symmetry_3
_geom_angle_publ_flag
C7 N1 C1 119.4(2) . . ?
C7 N1 H1 112.7(18) . . ?
C1 N1 H1 119.4(18) . . ?
C16 N3 C8 105.69(19) . . ?
C17 N4 C16 122.1(2) . . ?
C17 N4 C7 130.9(2) . . ?
C16 N4 C7 106.95(19) . . ?
N2 C15 C12 178.9(3) . . ?
C13 C12 C11 118.7(2) . . ?
C13 C12 C15 119.8(2) . . ?
C11 C12 C15 121.4(2) . . ?
C14 C13 C12 121.0(2) . . ?
C14 C13 H13 119.5 . . ?
C12 C13 H13 119.5 . . ?
C13 C14 C9 120.9(2) . . ?
C13 C14 H14 119.5 . . ?
C9 C14 H14 119.5 . . ?
C14 C9 C10 118.0(2) . . ?
C14 C9 C8 118.6(2) . . ?
C10 C9 C8 123.4(2) . . ?
C7 C8 N3 111.2(2) . . ?
C7 C8 C9 128.4(2) . . ?
N3 C8 C9 120.3(2) . . ?
C8 C7 N1 131.9(2) . . ?
C8 C7 N4 105.0(2) . . ?
N1 C7 N4 123.1(2) . . ?
N1 C1 C2 115.6(2) . . ?
N1 C1 C6 108.3(2) . . ?
C2 C1 C6 111.9(2) . . ?
N1 C1 H1A 106.9 . . ?
C2 C1 H1A 106.9 . . ?
C6 C1 H1A 106.9 . . ?
C1 C6 C5 111.5(3) . . ?
C1 C6 H6A 109.3 . . ?
C5 C6 H6A 109.3 . . ?
C1 C6 H6B 109.3 . . ?
C5 C6 H6B 109.3 . . ?
H6A C6 H6B 108.0 . . ?
C4 C5 C6 111.7(3) . . ?
C4 C5 H5A 109.3 . . ?
C6 C5 H5A 109.3 . . ?
C4 C5 H5B 109.3 . . ?
C6 C5 H5B 109.3 . . ?
H5A C5 H5B 107.9 . . ?
C5 C4 C3 111.3(3) . . ?
C5 C4 H4A 109.4 . . ?
C3 C4 H4A 109.4 . . ?
C5 C4 H4B 109.4 . . ?
C3 C4 H4B 109.4 . . ?
H4A C4 H4B 108.0 . . ?
C10 C11 C12 120.1(2) . . ?
C10 C11 H11 120.0 . . ?
C12 C11 H11 120.0 . . ?
C11 C10 C9 121.3(2) . . ?
C11 C10 H10 119.4 . . ?
C9 C10 H10 119.4 . . ?
N3 C16 N4 111.1(2) . . ?
N3 C16 C20 130.5(2) . . ?
N4 C16 C20 118.4(2) . . ?
C1 C2 C3 111.0(3) . . ?
C1 C2 H2A 109.4 . . ?
C3 C2 H2A 109.4 . . ?
C1 C2 H2B 109.4 . . ?
C3 C2 H2B 109.4 . . ?
H2A C2 H2B 108.0 . . ?
C4 C3 C2 110.8(3) . . ?
C4 C3 H3A 109.5 . . ?
C2 C3 H3A 109.5 . . ?
C4 C3 H3B 109.5 . . ?
C2 C3 H3B 109.5 . . ?
H3A C3 H3B 108.1 . . ?
C18 C17 N4 119.2(2) . . ?
C18 C17 H17 120.4 . . ?
N4 C17 H17 120.4 . . ?
C17 C18 C19 120.1(2) . . ?
C17 C18 H18 120.0 . . ?
C19 C18 H18 120.0 . . ?
C20 C19 C18 121.6(2) . . ?
C20 C19 Cl1 120.2(2) . . ?
C18 C19 Cl1 118.2(2) . . ?
C19 C20 C16 118.5(2) . . ?
C19 C20 H20 120.7 . . ?
C16 C20 H20 120.7 . . ?

loop_
_geom_torsion_atom_site_label_1
_geom_torsion_atom_site_label_2
_geom_torsion_atom_site_label_3
_geom_torsion_atom_site_label_4
_geom_torsion
_geom_torsion_site_symmetry_1
_geom_torsion_site_symmetry_2
_geom_torsion_site_symmetry_3
_geom_torsion_site_symmetry_4
_geom_torsion_publ_flag
C11 C12 C13 C14 1.0(4) . . . . ?
C15 C12 C13 C14 -179.9(3) . . . . ?
C12 C13 C14 C9 -0.9(4) . . . . ?
C13 C14 C9 C10 0.3(4) . . . . ?
C13 C14 C9 C8 177.8(2) . . . . ?
C16 N3 C8 C7 1.1(3) . . . . ?
C16 N3 C8 C9 -176.2(2) . . . . ?
C14 C9 C8 C7 -179.3(2) . . . . ?
C10 C9 C8 C7 -2.0(4) . . . . ?
C14 C9 C8 N3 -2.6(3) . . . . ?
C10 C9 C8 N3 174.8(2) . . . . ?
N3 C8 C7 N1 177.8(2) . . . . ?
C9 C8 C7 N1 -5.2(4) . . . . ?
N3 C8 C7 N4 -0.5(3) . . . . ?
C9 C8 C7 N4 176.5(2) . . . . ?
C1 N1 C7 C8 -81.9(4) . . . . ?
C1 N1 C7 N4 96.1(3) . . . . ?
C17 N4 C7 C8 179.9(2) . . . . ?
C16 N4 C7 C8 -0.3(3) . . . . ?
C17 N4 C7 N1 1.4(4) . . . . ?
C16 N4 C7 N1 -178.7(2) . . . . ?
C7 N1 C1 C2 -53.7(3) . . . . ?
C7 N1 C1 C6 179.8(2) . . . . ?
N1 C1 C6 C5 -177.8(2) . . . . ?
C2 C1 C6 C5 53.6(3) . . . . ?
C1 C6 C5 C4 -53.3(4) . . . . ?
C6 C5 C4 C3 54.7(4) . . . . ?
C13 C12 C11 C10 -0.6(4) . . . . ?
C15 C12 C11 C10 -179.7(2) . . . . ?
C12 C11 C10 C9 0.1(4) . . . . ?
C14 C9 C10 C11 0.1(4) . . . . ?
C8 C9 C10 C11 -177.2(2) . . . . ?
C8 N3 C16 N4 -1.2(3) . . . . ?
C8 N3 C16 C20 -179.9(2) . . . . ?
C17 N4 C16 N3 -179.2(2) . . . . ?
C7 N4 C16 N3 0.9(3) . . . . ?
C17 N4 C16 C20 -0.4(3) . . . . ?
C7 N4 C16 C20 179.8(2) . . . . ?
N1 C1 C2 C3 179.9(2) . . . . ?
C6 C1 C2 C3 -55.5(3) . . . . ?
C5 C4 C3 C2 -56.3(4) . . . . ?
C1 C2 C3 C4 56.4(4) . . . . ?
C16 N4 C17 C18 0.6(4) . . . . ?
C7 N4 C17 C18 -179.6(2) . . . . ?
N4 C17 C18 C19 0.6(4) . . . . ?
C17 C18 C19 C20 -2.1(4) . . . . ?
C17 C18 C19 Cl1 176.6(2) . . . . ?
C18 C19 C20 C16 2.3(4) . . . . ?
Cl1 C19 C20 C16 -176.41(18) . . . . ?
N3 C16 C20 C19 177.5(2) . . . . ?
N4 C16 C20 C19 -1.0(3) . . . . ?

loop_
_geom_hbond_atom_site_label_D
_geom_hbond_atom_site_label_H
_geom_hbond_atom_site_label_A
_geom_hbond_distance_DH
_geom_hbond_distance_HA
_geom_hbond_distance_DA
_geom_hbond_angle_DHA
_geom_hbond_site_symmetry_A
_geom_hbond_publ_flag
N1 H1 N3 0.82(3) 2.45(3) 3.239(3) 163(2) 1_455 yes

_refine_diff_density_max         0.416
_refine_diff_density_min         -0.237
_refine_diff_density_rms         0.044

_shelx_res_file                  
;
TITL CK_L3_0m_a.res in P2(1)/c
    shelx.res
    created by SHELXL-2018/3 at 09:07:24 on 14-Jun-2024
CELL 0.71073 5.7659 10.5326 28.7626 90 92.781 90
ZERR 4 0.0012 0.0021 0.006 0 0.005 0
LATT 1
SYMM -X,0.5+Y,0.5-Z
SFAC C H N Cl
UNIT 80 76 16 4
EQIV $1 -1+X,+Y,+Z

L.S. 15
PLAN  2
SIZE 0.25 0.38 0.612
TEMP 23
HTAB N1 N3_$1
CONF
BOND $H
HTAB
fmap 2
acta
MORE -1
WGHT    0.071500
EXTI    0.004283
FVAR       0.53947
CL1   4    0.720180    0.874921    0.507180    11.00000    0.07569    0.05556 =
         0.06302   -0.01032   -0.01267    0.00774
N2    3    0.774478   -0.261179    0.357073    11.00000    0.07474    0.06468 =
         0.09262   -0.01500    0.01067    0.00909
N1    3    0.176213    0.415201    0.374953    11.00000    0.03056    0.06614 =
         0.04027    0.00023   -0.00140    0.00480
N3    3    0.733760    0.421102    0.440146    11.00000    0.03574    0.04762 =
         0.04339    0.00246   -0.00217    0.00354
N4    3    0.426402    0.547661    0.426154    11.00000    0.03261    0.04716 =
         0.03700    0.00330    0.00093    0.00538
C15   1    0.735856   -0.157743    0.365019    11.00000    0.05237    0.05744 =
         0.05349   -0.00309    0.00599    0.00198
C12   1    0.688986   -0.027684    0.375934    11.00000    0.04763    0.04476 =
         0.04513    0.00289    0.00387    0.00364
C13   1    0.854110    0.043231    0.400673    11.00000    0.03991    0.05351 =
         0.06889    0.00562   -0.00638    0.00769
AFIX  43
H13   2    0.994980    0.006013    0.410052    11.00000   -1.20000
AFIX   0
C14   1    0.813400    0.168449    0.411699    11.00000    0.04367    0.04828 =
         0.06168    0.00190   -0.01067    0.00130
AFIX  43
H14   2    0.926284    0.214087    0.428775    11.00000   -1.20000
AFIX   0
C9    1    0.606537    0.227209    0.397679    11.00000    0.03871    0.04457 =
         0.03706    0.00596    0.00022    0.00309
C8    1    0.569106    0.358954    0.411816    11.00000    0.03115    0.04626 =
         0.03726    0.00498   -0.00066    0.00233
C7    1    0.378214    0.434648    0.402369    11.00000    0.03363    0.04887 =
         0.03532    0.00249    0.00220    0.00224
C1    1    0.178676    0.436207    0.324311    11.00000    0.05560    0.06143 =
         0.04063    0.00693   -0.00734    0.00579
AFIX  13
H1A   2    0.283668    0.372659    0.312011    11.00000   -1.20000
AFIX   0
C6    1   -0.060192    0.408051    0.303347    11.00000    0.05602    0.07207 =
         0.05210    0.00750   -0.01593   -0.00838
AFIX  23
H6A   2   -0.171401    0.465397    0.316425    11.00000   -1.20000
H6B   2   -0.103487    0.321996    0.311240    11.00000   -1.20000
AFIX   0
C5    1   -0.069515    0.422823    0.250315    11.00000    0.09831    0.08922 =
         0.06402    0.00167   -0.03357   -0.00180
AFIX  23
H5A   2    0.023392    0.356718    0.236891    11.00000   -1.20000
H5B   2   -0.228505    0.412454    0.238305    11.00000   -1.20000
AFIX   0
C4    1    0.018104    0.549041    0.236033    11.00000    0.09220    0.09581 =
         0.05325    0.01449   -0.01766    0.00730
AFIX  23
H4A   2   -0.086357    0.614724    0.246032    11.00000   -1.20000
H4B   2    0.020684    0.552527    0.202362    11.00000   -1.20000
AFIX   0
C11   1    0.480658    0.030074    0.361519    11.00000    0.04630    0.05881 =
         0.04791   -0.00579   -0.00468   -0.00253
AFIX  43
H11   2    0.367950   -0.015991    0.344560    11.00000   -1.20000
AFIX   0
C10   1    0.441030    0.155774    0.372369    11.00000    0.04065    0.05595 =
         0.04834   -0.00207   -0.00686    0.00745
AFIX  43
H10   2    0.301133    0.193395    0.362579    11.00000   -1.20000
AFIX   0
C16   1    0.643814    0.533473    0.448824    11.00000    0.03176    0.04615 =
         0.03763    0.00679   -0.00098    0.00316
C2    1    0.264676    0.563036    0.309673    11.00000    0.06330    0.08695 =
         0.05286    0.00783   -0.00718   -0.00915
AFIX  23
H2A   2    0.422280    0.575334    0.322216    11.00000   -1.20000
H2B   2    0.168305    0.629039    0.322182    11.00000   -1.20000
AFIX   0
C3    1    0.259800    0.573970    0.256932    11.00000    0.07727    0.09040 =
         0.05371    0.01719    0.00398    0.00259
AFIX  23
H3A   2    0.309193    0.658425    0.248298    11.00000   -1.20000
H3B   2    0.367417    0.513258    0.244609    11.00000   -1.20000
AFIX   0
C17   1    0.299348    0.656771    0.429310    11.00000    0.03929    0.05841 =
         0.04590    0.00319   -0.00131    0.01324
AFIX  43
H17   2    0.153976    0.663492    0.414035    11.00000   -1.20000
AFIX   0
C18   1    0.387032    0.754082    0.454731    11.00000    0.05234    0.05638 =
         0.04540   -0.00002    0.00196    0.01445
AFIX  43
H18   2    0.301545    0.828391    0.457368    11.00000   -1.20000
AFIX   0
C19   1    0.608652    0.743664    0.477430    11.00000    0.04687    0.05530 =
         0.03514   -0.00052    0.00010    0.00403
C20   1    0.734721    0.635775    0.475576    11.00000    0.03965    0.05314 =
         0.03857    0.00280   -0.00261    0.00354
AFIX  43
H20   2    0.878254    0.629142    0.491587    11.00000   -1.20000
AFIX   0
H1    2    0.058515    0.431902    0.388653    11.00000    0.04640
HKLF 4


REM  CK_L3_0m_a.res in P2(1)/c
REM wR2 = 0.1469, GooF = S = 1.081, Restrained GooF = 1.081 for all data
REM R1 = 0.0486 for 1976 Fo > 4sig(Fo) and 0.0895 for all 3204 data
REM 231 parameters refined using 0 restraints

END

WGHT      0.0715      0.0000

REM Instructions for potential hydrogen bonds
HTAB N1 N3_$1

REM Highest difference peak  0.416,  deepest hole -0.237,  1-sigma level  0.044
Q1    1   0.3417  0.4616  0.3003  11.00000  0.05    0.42
Q2    1  -0.1424  0.5242  0.2664  11.00000  0.05    0.38
;
_shelx_res_checksum              84078

_shelx_hkl_file                  
;
  -1   0   0 1470.65   44.10
  -1   0   0 1457.55   44.10
  -1   0   0 1454.15   44.10
  -1   0   0 1474.35   43.90
  -1   0   0 1514.05   43.60
   1   0   0 1467.75   44.10
   1   0   0 1460.65   44.10
   1   0   0 1479.75   43.50
  -2   0   0 3047.79   91.79
  -2   0   0 3115.89   92.29
   2   0   0 3134.59   92.39
   2   0   0 3083.99   91.09
   2   0   0 3046.50   92.29
  -3   0   0  214.38   11.70
  -3   0   0  205.58   12.00
   3   0   0  218.98   12.30
   3   0   0  202.78   11.00
   3   0   0  215.18   12.40
  -4   0   0   26.40    5.50
  -4   0   0   36.50    6.70
   4   0   0   35.50    6.40
   4   0   0   45.90    6.70
   4   0   0   53.59    7.70
  -5   0   0   12.90    5.40
  -5   0   0    9.00    5.30
  -5   0   0   10.60    5.20
   5   0   0    4.00    4.20
   5   0   0    8.10    4.90
   5   0   0    9.70    5.20
  -6   0   0   28.30    8.70
  -6   0   0   52.59   10.00
   6   0   0   36.60    9.20
   6  -1   0    3.20    4.00
   6  -1   0    1.10    5.10
   6  -1   0    1.20    5.60
  -6   1   0    1.10    5.60
  -6   1   0    6.40    6.40
  -6   1   0   11.60    6.30
   5  -1   0   -1.20    4.10
   5  -1   0    4.90    4.80
   5  -1   0    6.30    4.50
  -5   1   0    3.80    4.30
  -5   1   0    5.50    4.10
  -5   1   0    7.00    5.30
   4  -1   0   -1.30    2.60
   4  -1   0   -1.00    3.00
   4  -1   0    6.30    3.60
  -4   1   0    2.60    3.00
  -4   1   0    2.50    3.70
  -4   1   0    0.20    2.30
   3  -1   0  430.36   18.70
   3  -1   0  428.76   18.90
   3  -1   0  425.16   18.80
  -3   1   0  428.46   18.70
  -3   1   0  420.66   19.40
  -3   1   0  451.55   20.00
   2  -1   0    3.80    1.60
   2  -1   0    7.70    2.30
   2  -1   0    3.80    2.20
  -2   1   0    5.90    2.10
   1  -1   0  286.07   11.10
   1  -1   0  279.27   10.30
   1  -1   0  298.37   10.40
   1  -1   0  298.47   10.80
  -1   1   0  282.37   11.00
  -1   1   0  294.17   10.30
  -1   1   0  291.07   10.70
  -1   1   0  288.47   10.40
   0  -1   0    0.70    0.30
   0  -1   0    2.10    0.60
   0  -1   0    1.60    0.50
   0   1   0    1.70    0.50
   0   1   0    1.90    0.40
   0   1   0    2.00    0.50
  -1  -1   0  297.27    9.30
  -1  -1   0  260.87   10.70
  -1  -1   0  287.77   10.80
  -1  -1   0  278.27   10.80
   1   1   0  280.37    9.40
   1   1   0  287.97   11.00
   1   1   0  260.67   10.70
   1   1   0  272.67   10.80
  -2  -1   0    6.80    1.90
  -2  -1   0    9.00    2.10
  -2  -1   0   11.70    2.70
   2   1   0    4.40    2.00
   2   1   0    9.70    2.60
  -3  -1   0  447.66   18.10
  -3  -1   0  434.46   19.90
   3   1   0  461.45   20.60
   3   1   0  460.35   17.80
   3   1   0  462.15   20.30
  -4  -1   0    2.80    3.60
  -4  -1   0    2.10    2.70
   4   1   0    3.90    3.70
   4   1   0    3.80    3.80
  -5  -1   0    9.80    5.20
  -5  -1   0    4.00    3.80
   5   1   0    3.90    4.40
  -6  -1   0    5.60    5.50
  -6  -1   0   -2.30    5.70
   6   1   0    2.00    5.90
   6  -2   0   22.70    7.70
   6  -2   0   20.60    6.60
   6  -2   0   21.30    7.80
  -6   2   0   11.60    7.30
  -6   2   0   15.70    6.70
  -6   2   0   10.90    7.20
   5  -2   0   28.40    7.00
   5  -2   0   37.40    8.20
   5  -2   0   19.70    6.10
  -5   2   0   35.20    8.00
  -5   2   0   16.50    6.00
  -5   2   0   25.30    7.10
   4  -2   0    7.40    4.30
   4  -2   0   13.30    4.80
   4  -2   0   -1.90    2.70
  -4   2   0    8.30    4.30
  -4   2   0   17.20    5.60
  -4   2   0    9.00    4.00
   3  -2   0    0.10    2.60
   3  -2   0    4.70    2.60
   3  -2   0   -0.40    2.00
  -3   2   0   -0.80    2.10
   2  -2   0   16.40    3.00
   2  -2   0   24.10    4.10
   2  -2   0   18.80    3.10
  -2   2   0   20.90    3.40
   1  -2   0  299.47   10.90
   1  -2   0  293.67   11.30
   1  -2   0  312.37   12.60
  -1   2   0  312.07   11.30
   0  -2   0 2292.67   65.79
   0  -2   0 2297.07   66.29
   0  -2   0 2235.18   65.99
   0   2   0 2240.38   65.79
   0   2   0 2294.07   65.99
   0   2   0 2253.87   66.19
  -1  -2   0  302.37   12.20
  -1  -2   0  304.07   10.00
   1   2   0  320.07   12.30
   1   2   0  296.17   10.10
  -2  -2   0   19.50    3.80
  -2  -2   0   19.00    2.40
  -2  -2   0   19.90    2.40
   2   2   0   18.50    3.90
   2   2   0   15.40    2.40
  -3  -2   0    1.10    1.70
  -3  -2   0    3.00    2.80
   3   2   0    1.40    2.90
  -4  -2   0   13.00    5.00
  -4  -2   0   13.60    3.90
   4   2   0   10.90    5.10
  -5  -2   0   25.30    7.60
   5   2   0   25.80    6.50
  -6  -2   0    9.80    6.80
   6   2   0   18.20    7.70
   6  -3   0    0.40    6.20
   6  -3   0    8.30    7.00
   6  -3   0    8.80    6.20
  -6   3   0   -4.60    6.20
  -6   3   0    6.80    7.10
  -6   3   0   12.70    7.10
   5  -3   0  115.89   12.00
   5  -3   0  106.49   13.00
   5  -3   0  107.69   12.70
  -5   3   0  106.99   12.70
  -5   3   0  142.59   13.60
  -5   3   0   97.69   13.60
   4  -3   0   -1.30    1.90
   4  -3   0   -0.30    2.80
   4  -3   0    0.50    3.30
  -4   3   0    1.10    2.80
  -4   3   0    2.80    3.20
   3  -3   0    3.10    3.20
   3  -3   0    2.20    2.40
  -3   3   0    2.60    2.40
   2  -3   0  229.88   12.50
   2  -3   0  219.48   10.60
  -2   3   0  259.27   11.40
   1  -3   0   31.70    3.20
   1  -3   0   23.70    3.70
  -1   3   0   28.60    2.90
  -1   3   0   33.30    3.30
   0  -3   0    1.60    0.90
   0  -3   0   -0.30    1.00
   0   3   0    0.10    0.90
  -1  -3   0   24.60    3.40
  -1  -3   0   27.60    2.60
   1   3   0   28.70    3.70
   1   3   0   23.20    2.40
  -2  -3   0  256.97   12.80
  -2  -3   0  234.38    8.90
   2   3   0  239.88    9.50
   2   3   0  226.58   12.50
  -3  -3   0    4.50    3.20
  -3  -3   0    3.10    1.70
   3   3   0    1.60    2.60
  -4  -3   0    0.40    3.60
  -4  -3   0    0.00    2.00
   4   3   0    0.20    3.40
  -5  -3   0   91.79   12.10
   5   3   0   90.69   12.30
  -6  -3   0   15.10    7.50
   6   3   0    5.10    4.90
   6  -4   0   11.30    7.90
  -6   4   0   19.70    9.00
  -6   4   0   19.50    8.00
   5  -4   0   82.59   12.30
   5  -4   0   71.29   10.20
  -5   4   0   92.59   13.90
  -5   4   0   69.99    9.70
  -5   4   0   95.79   11.50
   4  -4   0  256.67   17.40
   4  -4   0  249.48   15.00
  -4   4   0  256.87   15.20
   3  -4   0    3.50    3.50
   3  -4   0    1.80    2.60
  -3   4   0    0.10    2.00
   2  -4   0  603.04   25.30
   2  -4   0  599.94   22.00
  -2   4   0  635.24   22.80
   1  -4   0  225.48    9.70
   1  -4   0  221.48   11.70
  -1   4   0  206.28    9.60
   0  -4   0  443.06   16.40
   0  -4   0  461.15   17.50
   0   4   0  451.35   16.70
  -1  -4   0  226.68    9.40
  -1  -4   0  215.88   10.60
   1   4   0  208.28   10.80
  -2  -4   0  606.84   24.30
  -2  -4   0  621.24   19.90
   2   4   0  594.74   24.80
   2   4   0  598.94   20.30
  -3  -4   0   -1.10    2.70
  -3  -4   0   -0.20    1.30
   3   4   0   -3.70    2.10
  -4  -4   0  252.27   16.50
   4   4   0  251.37   17.60
  -5  -4   0   63.39   10.60
   5   4   0   96.69   13.50
  -6  -4   0   23.80    7.60
   6   4   0   11.60    7.20
   6  -5   0   42.10   11.40
  -6   5   0   44.20   12.50
   5  -5   0   89.89   13.00
   5  -5   0  104.39   14.10
  -5   5   0   85.69   14.20
  -5   5   0  104.79   11.90
  -5   5   0  109.19   12.30
   4  -5   0   39.30    7.10
   4  -5   0   33.70    7.50
   3  -5   0   16.80    5.00
   3  -5   0   19.80    4.30
  -3   5   0   19.70    4.30
   2  -5   0    7.70    2.60
   2  -5   0    6.20    3.30
  -2   5   0    4.10    2.30
   1  -5   0  146.09    8.00
   1  -5   0  143.09    9.80
  -1   5   0  135.59    7.70
   0  -5   0    2.90    1.90
   0  -5   0    3.00    2.00
   0   5   0    2.30    1.80
  -1  -5   0  141.09    7.60
  -1  -5   0  143.49    8.70
   1   5   0  116.59    8.40
  -2  -5   0    5.30    2.60
  -2  -5   0   10.00    3.40
   2   5   0   10.10    3.50
  -3  -5   0   23.10    5.40
  -3  -5   0   16.90    2.70
   3   5   0   16.00    5.40
  -4  -5   0   27.90    6.80
   4   5   0   37.50    8.40
  -5  -5   0  115.99   14.30
   5   5   0   93.69   13.30
  -6  -5   0   23.70    9.00
   6   5   0   37.10   10.60
   6  -6   0    6.90    8.40
  -6   6   0   29.20   11.70
   5  -6   0   41.20    9.80
  -5   6   0   20.60    9.70
   4  -6   0   13.10    6.60
   4  -6   0   14.70    4.70
  -4   6   0   11.80    5.20
   3  -6   0    1.90    3.70
   3  -6   0    6.20    3.00
  -3   6   0    2.40    2.50
   2  -6   0    7.30    4.00
   2  -6   0    4.80    2.40
  -2   6   0    3.10    2.30
   1  -6   0   47.90    5.50
   1  -6   0   42.90    6.80
  -1   6   0   39.90    5.10
   0  -6   0  311.97   14.10
   0  -6   0  329.57   15.70
   0   6   0  323.87   14.80
  -1  -6   0   45.40    5.50
  -1  -6   0   41.30    5.60
   1   6   0   42.90    6.20
  -2  -6   0    5.10    3.10
  -2  -6   0    4.70    2.20
   2   6   0    5.30    2.80
  -3  -6   0    1.90    1.70
  -3  -6   0    2.30    3.40
   3   6   0   -1.40    3.40
  -4  -6   0    8.00    5.20
   4   6   0   16.90    6.90
  -5  -6   0   37.20    8.60
   5   6   0   25.60    8.00
  -6  -6   0    4.40    7.30
   6   6   0    3.10    7.60
   5  -7   0    3.20    6.60
   4  -7   0   14.50    6.10
  -4   7   0   14.10    5.40
   3  -7   0   55.39    7.40
   3  -7   0   65.99   10.50
  -3   7   0   62.49    7.50
   2  -7   0   59.09    6.90
   2  -7   0   63.19    9.40
  -2   7   0   69.99    7.20
   1  -7   0  102.59    7.90
   1  -7   0   81.89    9.70
  -1   7   0  128.79    8.60
   0  -7   0    0.10    2.60
   0  -7   0    1.40    2.10
   0   7   0   -1.30    2.20
  -1  -7   0  111.59    9.60
  -1  -7   0   99.19    9.10
   1   7   0  108.19   10.30
  -2  -7   0   67.89    6.60
  -2  -7   0   57.59    7.80
   2   7   0   58.09    8.60
  -3  -7   0   67.79    9.40
   3   7   0   55.99    9.80
  -4  -7   0   20.30    7.00
   4   7   0    8.40    5.80
  -5  -7   0   -3.70    4.90
   5   7   0    1.70    6.00
   5  -8   0    3.90    7.20
   4  -8   0   -4.50    3.00
   3  -8   0   40.20    8.90
  -3   8   0   39.30    6.60
   2  -8   0   23.10    5.00
   2  -8   0   23.30    6.80
  -2   8   0   22.40    4.80
   1  -8   0   56.19    7.20
   1  -8   0   51.59    8.60
  -1   8   0   67.59    7.70
   0  -8   0   11.90    3.70
   0  -8   0    3.60    4.10
   0   8   0   18.60    4.90
  -1  -8   0   47.80    7.00
  -1  -8   0   59.19    7.60
   1   8   0   54.79    8.00
  -2  -8   0   29.20    6.30
  -2  -8   0   20.80    4.80
   2   8   0   28.50    6.90
  -3  -8   0   28.80    6.60
   3   8   0   25.80    7.60
  -4  -8   0   12.50    5.80
   4   8   0    4.20    6.10
  -5  -8   0    3.00    6.00
   5   8   0   -3.00    4.50
   4  -9   0   20.90    8.60
   3  -9   0   37.70    9.50
   2  -9   0   19.50    5.80
   2  -9   0   22.30    7.60
  -2   9   0   14.00    4.70
   1  -9   0  148.89   15.40
   1  -9   0  155.78   12.70
  -1   9   0  138.89   12.10
   0  -9   0   -1.80    3.20
   0  -9   0   -1.20    3.10
   0   9   0    3.20    3.70
  -1  -9   0  140.49   12.60
  -1  -9   0  128.89   11.90
   1   9   0  147.39   13.90
  -2  -9   0   15.10    5.70
   2   9   0    9.50    5.30
  -3  -9   0   53.59    9.00
   3   9   0   42.90    9.70
  -4  -9   0   46.80    9.80
   4   9   0   60.19   12.30
   4 -10   0    3.10    7.70
   3 -10   0   -2.20    5.80
   2 -10   0    3.70    5.40
   1 -10   0   52.09    9.80
   1 -10   0   49.20    7.70
  -1  10   0   53.49    8.10
   0 -10   0  230.68   16.60
   0 -10   0  211.88   14.60
   0  10   0  224.38   15.40
  -1 -10   0   41.20    7.50
  -1 -10   0   73.79    9.90
   1  10   0   55.19    9.50
  -2 -10   0    7.00    4.80
   2  10   0    3.90    4.70
  -3 -10   0   -0.90    3.40
   3  10   0    7.90    6.30
  -4 -10   0    3.40    5.90
   4  10   0    3.80    7.90
   3 -11   0   14.00    8.50
   2 -11   0    3.60    6.70
   1 -11   0   27.70    8.70
  -1  11   0   24.80    6.70
   0 -11   0    2.60    4.90
   0 -11   0    0.00    5.40
   0  11   0   -3.10    3.90
  -1 -11   0   27.00    7.30
   1  11   0   36.90    8.70
  -2 -11   0    1.70    5.70
   2  11   0    6.60    5.90
  -3 -11   0   14.40    7.20
   3  11   0   17.10    8.20
   2 -12   0   -3.90    6.90
   1 -12   0   -2.00    6.00
   0 -12   0   -7.60    6.10
   0  12   0    3.90    5.50
  -1 -12   0    5.80    6.20
   1  12   0   13.00    6.90
  -2 -12   0   -2.60    5.30
   2  12   0    3.20    5.10
   2  12  -1   -1.20    6.30
  -2 -12   1    2.20    6.80
   1  12  -1    5.60    5.90
  -1 -12   1    1.80    6.30
   0 -12   1   -2.60    6.00
   1 -12   1   -0.90    7.00
   2 -12   1    6.60    8.10
   3  11  -1    4.40    7.00
  -3 -11   1   -0.30    6.00
   2  11  -1    8.40    6.60
  -2 -11   1    5.90    5.80
   1  11  -1    2.00    4.90
  -1 -11   1    3.50    5.20
   0  11  -1    2.70    4.60
   0 -11   1    0.40    5.40
   0 -11   1    2.00    4.90
   1 -11   1    0.10    5.20
   2 -11   1    8.70    7.00
   3 -11   1   -0.70    8.00
   4  10  -1    6.10    5.10
  -4 -10   1    5.30    6.70
   3  10  -1   13.90    7.10
  -3 -10   1   10.40    6.40
   2  10  -1    1.20    4.30
  -2 -10   1    2.40    3.20
   1  10  -1   11.40    5.50
  -1 -10   1    5.80    5.40
  -1 -10   1   11.30    5.30
   0  10  -1   21.00    6.10
   0 -10   1   11.40    5.80
   0 -10   1   30.70    6.90
  -1  10  -1    2.20    3.60
   1 -10   1    7.70    5.60
   1 -10   1   -3.60    4.70
   2 -10   1    6.50    6.10
   3 -10   1   -3.50    6.30
   4 -10   1    1.10    7.10
   4   9  -1   -1.40    6.20
  -4  -9   1   -2.80    5.10
   3   9  -1   52.39   11.10
  -3  -9   1   65.29   10.60
   2   9  -1   22.80    7.00
  -2  -9   1   32.20    7.10
   1   9  -1  163.38   14.90
  -1  -9   1  157.98   13.60
  -1  -9   1  159.38   12.40
   0   9  -1   57.09    8.40
   0  -9   1   69.09    8.50
   0  -9   1   65.99    9.40
  -1   9  -1    2.90    3.30
   1  -9   1    4.00    4.50
   1  -9   1    0.80    3.50
  -2   9  -1    2.00    3.30
   2  -9   1   -0.40    3.50
   2  -9   1    4.20    5.30
   3  -9   1    6.10    6.40
   4  -9   1    0.40    4.40
   5   8  -1   -3.50    6.30
  -5  -8   1    5.30    6.00
   4   8  -1    7.70    6.00
  -4  -8   1   27.30    7.70
   3   8  -1   -4.80    3.50
  -3  -8   1    1.70    3.70
   2   8  -1   10.30    5.10
  -2  -8   1    1.00    4.00
  -2  -8   1    9.70    3.70
   1   8  -1   39.20    6.60
  -1  -8   1   31.60    6.10
  -1  -8   1   39.00    6.20
   0   8  -1   49.60    7.10
   0  -8   1   55.29    7.20
   0  -8   1   44.70    7.50
  -1   8  -1    2.50    2.70
   1  -8   1    4.90    3.40
   1  -8   1    1.40    3.50
  -2   8  -1  143.69   10.00
   2  -8   1  132.69   14.40
   2  -8   1  182.58   11.50
  -3   8  -1   77.19    8.40
   3  -8   1   70.89    8.60
   3  -8   1   63.79   11.30
   4  -8   1    9.20    6.40
  -5   8  -1    7.50    7.50
   5  -8   1    5.60    6.10
   5   7  -1   -3.20    5.60
  -5  -7   1    1.80    5.40
   4   7  -1  121.69   15.10
  -4  -7   1  123.89   13.90
   3   7  -1    5.90    4.50
  -3  -7   1    2.80    3.90
   2   7  -1   45.90    7.80
  -2  -7   1   39.50    5.10
  -2  -7   1   37.30    6.40
   1   7  -1   45.00    7.00
  -1  -7   1   43.00    5.80
  -1  -7   1   47.40    6.50
   0   7  -1  256.17   13.40
   0  -7   1  263.17   14.60
   0  -7   1  272.97   13.60
  -1   7  -1   12.30    3.30
   1  -7   1    7.50    3.10
   1  -7   1    7.80    4.10
  -2   7  -1  168.98   10.30
   2  -7   1  188.38   11.30
   2  -7   1  193.68   14.60
  -3   7  -1   25.20    5.30
   3  -7   1   29.20    5.80
   3  -7   1   28.60    7.40
   4  -7   1    6.60    4.50
  -5   7  -1    1.60    7.40
   5  -7   1    3.80    6.70
   6   6  -1    2.60    7.30
  -6  -6   1    7.70    5.80
   5   6  -1    4.00    4.10
  -5  -6   1   12.60    6.10
   4   6  -1   -4.40    3.70
  -4  -6   1    5.50    4.10
   3   6  -1   -0.80    3.50
  -3  -6   1    3.70    3.30
   2   6  -1  144.19   12.70
  -2  -6   1  120.89    7.00
  -2  -6   1   99.09    9.70
   1   6  -1  437.16   19.50
  -1  -6   1  415.76   18.30
  -1  -6   1  438.26   17.80
   0   6  -1  123.59    8.20
   0  -6   1  133.29    8.40
   0  -6   1  129.19    9.10
  -1   6  -1  294.77   13.30
   1  -6   1  311.97   16.40
   1  -6   1  282.37   13.60
  -2   6  -1   -0.20    1.80
   2  -6   1   -1.10    1.90
   2  -6   1   -0.90    3.20
  -3   6  -1    5.20    2.90
   3  -6   1    2.30    3.00
   3  -6   1    4.30    4.10
  -4   6  -1    8.90    4.60
   4  -6   1    3.60    5.30
   4  -6   1    4.10    4.10
  -5   6  -1   -2.40    6.60
   5  -6   1   -2.60    5.20
  -6   6  -1    2.60    9.60
   6  -6   1   -3.00    7.00
   6   5  -1   -4.70    5.90
  -6  -5   1   -5.20    5.40
   5   5  -1   23.00    8.00
  -5  -5   1   15.30    6.10
   4   5  -1   24.40    6.80
  -4  -5   1   12.10    5.20
   3   5  -1    8.20    4.40
  -3  -5   1    5.30    3.30
  -3  -5   1    6.00    1.70
   2   5  -1    6.70    3.50
  -2  -5   1    9.40    3.30
  -2  -5   1    8.70    2.00
   1   5  -1    0.50    1.40
  -1  -5   1    0.50    1.70
  -1  -5   1    1.30    1.30
   0   5  -1  232.28   11.10
   0  -5   1  258.47   11.30
   0  -5   1  234.98   11.90
  -1   5  -1    5.90    2.00
   1  -5   1    5.80    2.90
   1  -5   1    5.70    2.20
  -2   5  -1   14.90    3.10
   2  -5   1   16.70    3.50
   2  -5   1   11.30    4.10
  -3   5  -1  104.59    8.20
   3  -5   1  112.79   12.30
   3  -5   1  108.59    9.50
  -4   5  -1   59.59    7.90
   4  -5   1   41.40    7.00
   4  -5   1   43.80    8.70
  -5   5  -1    4.10    6.90
  -5   5  -1    2.70    5.00
  -5   5  -1    3.30    4.90
   5  -5   1    3.40    4.50
   5  -5   1   -0.80    5.50
  -6   5  -1    4.00    8.30
   6  -5   1    0.60    6.90
   6   4  -1   10.10    6.40
  -6  -4   1   11.50    7.30
   5   4  -1   18.90    6.00
  -5  -4   1   35.30    8.20
   4   4  -1   33.30    7.80
  -4  -4   1   23.10    5.90
   3   4  -1    8.10    2.60
   3   4  -1    2.30    3.10
  -3  -4   1    6.00    1.50
  -3  -4   1    8.00    3.10
  -3  -4   1    5.40    1.90
   2   4  -1    6.70    1.90
   2   4  -1    9.30    3.00
  -2  -4   1    8.00    1.50
  -2  -4   1    7.90    2.80
   1   4  -1   50.99    5.60
  -1  -4   1   43.80    4.80
  -1  -4   1   43.90    3.90
   0   4  -1  107.79    6.20
   0  -4   1  111.79    6.30
   0  -4   1  115.99    7.00
   1  -4   1   41.40    5.40
   1  -4   1   35.30    4.00
  -2   4  -1   62.89    5.80
   2  -4   1   59.99    7.50
   2  -4   1   67.29    6.30
  -3   4  -1   36.80    5.40
   3  -4   1   42.90    7.20
   3  -4   1   41.40    5.80
  -4   4  -1   41.00    6.80
   4  -4   1   33.80    6.80
   4  -4   1   42.80    8.10
  -5   4  -1  111.09   12.40
  -5   4  -1   87.89   14.20
  -5   4  -1  112.99   12.40
   5  -4   1  115.39   14.20
   5  -4   1  109.79   12.20
  -6   4  -1   -1.70    7.10
   6  -4   1   -2.70    6.20
   6   3  -1    1.10    4.60
  -6  -3   1   -2.40    5.00
   5   3  -1    0.60    4.90
  -5  -3   1    9.80    5.50
   4   3  -1    3.10    2.90
  -4  -3   1    0.00    3.40
  -4  -3   1    1.90    1.90
   3   3  -1    2.10    2.70
  -3  -3   1    7.00    2.00
  -3  -3   1    2.50    2.80
  -3  -3   1    6.40    1.80
   2   3  -1   41.00    2.90
   2   3  -1   34.20    5.30
  -2  -3   1   33.10    2.30
  -2  -3   1   40.60    5.20
   1   3  -1  199.78    9.70
   1   3  -1  197.38    7.50
  -1  -3   1  201.18    7.60
  -1  -3   1  188.48    9.30
   0   3  -1  358.16   12.60
   0  -3   1  339.77   12.60
   0  -3   1  333.07   13.10
  -1   3  -1   17.30    2.30
   1  -3   1   24.00    3.00
   1  -3   1   24.80    3.00
   1  -3   1   19.90    3.40
  -2   3  -1  177.08    9.20
   2  -3   1  184.68   11.10
   2  -3   1  201.28    9.70
  -3   3  -1   93.39    8.40
   3  -3   1   88.79    8.50
   3  -3   1   96.69    9.90
  -4   3  -1    1.60    4.30
  -4   3  -1   14.30    4.60
   4  -3   1    9.70    4.30
   4  -3   1   13.30    4.10
   4  -3   1   -1.70    3.40
  -5   3  -1   44.50    8.30
  -5   3  -1   33.40    8.10
  -5   3  -1   37.20    8.90
   5  -3   1   49.40    8.30
   5  -3   1   49.40    9.00
   5  -3   1   44.40    8.90
  -6   3  -1    7.80    6.40
  -6   3  -1   10.60    6.80
  -6   3  -1   -0.20    6.70
   6  -3   1    3.20    6.70
   6  -3   1    3.10    5.60
   6  -3   1    8.90    6.50
   6   2  -1   73.39   12.20
  -6  -2   1   98.79   13.90
   5   2  -1  141.69   15.60
  -5  -2   1  157.68   15.50
   4   2  -1  176.18   13.70
  -4  -2   1  182.78   10.40
  -4  -2   1  200.28   13.40
   3   2  -1  110.89   10.40
  -3  -2   1   94.19    9.00
  -3  -2   1   98.79    6.10
   2   2  -1  727.93   23.40
   2   2  -1  724.13   27.30
  -2  -2   1  767.72   23.10
  -2  -2   1  723.23   26.80
  -2  -2   1  760.52   23.10
   1   2  -1   75.79    4.90
   1   2  -1   57.79    2.70
  -1  -2   1   59.49    2.60
  -1  -2   1   62.09    4.40
   0   2  -1    2.50    1.00
   0   2  -1    0.60    0.70
   0   2  -1    0.60    0.90
   0  -2   1    6.20    1.20
   0  -2   1    1.50    0.80
   0  -2   1    1.60    0.80
  -1   2  -1 1890.31   54.79
  -1   2  -1 1840.82   54.89
   1  -2   1 1851.51   55.39
   1  -2   1 1855.21   55.19
   1  -2   1 1905.21   57.19
  -2   2  -1  635.74   22.50
   2  -2   1  614.34   23.90
   2  -2   1  622.94   22.70
   2  -2   1  644.54   21.90
  -3   2  -1  102.19    9.20
  -3   2  -1   97.49   10.00
   3  -2   1  108.09    8.30
   3  -2   1  101.69    9.60
   3  -2   1   80.99    7.70
  -4   2  -1   30.30    5.60
  -4   2  -1   37.40    6.60
  -4   2  -1   33.90    7.00
   4  -2   1   18.10    5.10
   4  -2   1   22.70    5.60
   4  -2   1   20.40    5.10
  -5   2  -1  218.58   19.20
  -5   2  -1  241.88   16.40
  -5   2  -1  198.18   15.80
   5  -2   1  195.48   17.10
   5  -2   1  227.38   16.40
   5  -2   1  236.18   16.00
  -6   2  -1   78.69   12.10
  -6   2  -1   92.89   13.00
  -6   2  -1   81.09   13.20
   6  -2   1   53.09   10.70
   6  -2   1   68.79   11.10
   6  -2   1   78.79   12.10
   6   1  -1    6.70    5.40
  -6  -1   1   16.60    7.90
  -6  -1   1    7.70    6.10
   5   1  -1  157.98   15.60
  -5  -1   1  154.48   12.90
  -5  -1   1  131.09   13.70
   4   1  -1    5.00    2.90
   4   1  -1    8.80    4.50
  -4  -1   1    4.20    3.50
  -4  -1   1   10.30    3.30
   3   1  -1  248.18   13.30
   3   1  -1  224.08   13.10
   3   1  -1  238.78   10.90
  -3  -1   1  216.98   12.70
  -3  -1   1  222.18   11.20
   2   1  -1    0.80    1.30
   2   1  -1   -0.60    1.60
   2   1  -1    0.60    0.90
  -2  -1   1    1.40    1.50
  -2  -1   1    2.60    1.20
  -2  -1   1    3.40    1.30
   1   1  -1 2519.25   75.19
   1   1  -1 2538.75   72.99
   1   1  -1 2535.35   75.49
  -1  -1   1 2565.84   72.89
  -1  -1   1 2565.74   72.79
  -1  -1   1 2614.64   75.39
  -1  -1   1 2529.65   75.19
  -1  -1   1 2615.04   75.29
   0   1  -1  442.26   13.40
   0   1  -1  446.96   13.80
   0   1  -1  440.06   13.80
   0  -1   1  444.56   13.40
   0  -1   1  447.06   13.80
   0  -1   1  458.55   13.90
  -1   1  -1  942.01   30.20
  -1   1  -1  970.80   29.10
  -1   1  -1  931.71   29.30
  -1   1  -1  954.50   29.50
   1  -1   1  959.60   29.70
   1  -1   1  975.40   29.10
   1  -1   1  976.60   30.40
  -2   1  -1    0.70    1.60
  -2   1  -1    1.20    1.50
   2  -1   1   -0.70    1.30
   2  -1   1    0.50    1.50
   2  -1   1    0.20    1.30
  -3   1  -1  117.69    8.80
  -3   1  -1  129.09    9.60
  -3   1  -1  121.09    9.10
   3  -1   1  104.69    9.20
   3  -1   1  129.89    9.10
   3  -1   1  111.59    8.10
  -4   1  -1  162.48   13.80
  -4   1  -1  129.29   12.50
  -4   1  -1  151.08   13.00
   4  -1   1  145.49   12.80
   4  -1   1  136.59   12.30
   4  -1   1  149.79   11.20
  -5   1  -1    4.10    4.60
  -5   1  -1    2.50    4.40
  -5   1  -1    4.90    4.40
   5  -1   1    7.50    5.10
   5  -1   1   11.30    5.00
   5  -1   1   -0.50    3.70
  -6   1  -1   -0.70    5.50
  -6   1  -1   10.00    6.40
  -6   1  -1    8.90    6.50
   6  -1   1    2.80    6.00
   6  -1   1   -1.60    5.00
   6  -1   1    7.40    6.00
   6   0  -1    1.90    5.70
  -6   0   1    3.20    6.70
  -6   0   1   -2.50    4.70
   5   0  -1    0.80    3.10
   5   0  -1   -0.40    3.90
   5   0  -1   -3.10    3.50
  -5   0   1   -5.10    2.80
  -5   0   1   -6.00    2.70
  -5   0   1    2.10    4.40
   4   0  -1   -0.80    2.50
   4   0  -1    0.70    2.30
   4   0  -1   -2.80    2.40
  -4   0   1   -1.50    2.40
  -4   0   1   -3.70    2.30
   3   0  -1   -0.50    2.20
   3   0  -1    1.10    2.40
   3   0  -1   -0.40    1.60
  -3   0   1   -2.00    1.70
  -3   0   1    1.70    2.10
   2   0  -1   -0.70    1.50
   2   0  -1    0.40    1.30
   2   0  -1   -0.10    1.50
  -2   0   1   -0.10    1.40
   1   0  -1    0.00    0.80
   1   0  -1    0.10    0.70
   1   0  -1    1.00    0.70
   1   0  -1   -0.10    0.50
  -1   0   1    0.40    0.90
  -1   0   1    0.70    0.70
  -1   0   1    1.20    0.80
  -1   0   1    0.30    0.80
   0   0  -1    1.10    0.20
   0   0   1    2.20    0.40
  -1   0  -1    0.70    0.80
  -1   0  -1    2.40    1.20
  -1   0  -1    0.90    0.90
  -1   0  -1    0.20    0.80
   1   0   1    1.80    1.00
   1   0   1   -0.90    0.60
   1   0   1   -0.90    0.60
   1   0   1    2.60    1.10
  -2   0  -1    0.90    1.60
  -2   0  -1   -0.80    1.60
   2   0   1   -0.30    1.80
   2   0   1    1.00    1.30
   2   0   1    2.20    1.80
  -3   0  -1    0.50    2.10
  -3   0  -1   -0.90    1.80
   3   0   1   -1.10    2.20
   3   0   1   -0.80    1.50
   3   0   1    1.50    2.20
  -4   0  -1   -0.10    2.70
  -4   0  -1    0.30    3.00
   4   0   1    0.60    2.50
  -5   0  -1   -1.80    3.20
  -5   0  -1   -1.10    3.60
   5   0   1    1.40    4.10
   5   0   1   -2.50    4.30
   5   0   1   -3.70    2.30
  -6   0  -1   -0.20    5.30
  -6   0  -1    1.40    5.60
   6   0   1   -3.60    5.90
   6   0   1    0.50    5.70
   6  -1  -1    6.40    5.80
   6  -1  -1   12.20    5.30
   6  -1  -1    6.80    6.20
  -6   1   1    8.10    6.10
  -6   1   1   20.20    7.40
  -6   1   1   12.00    7.10
   5  -1  -1  164.48   15.00
   5  -1  -1  153.98   14.20
   5  -1  -1  142.49   13.60
  -5   1   1  176.38   17.00
  -5   1   1  140.99   14.00
  -5   1   1  177.38   15.70
   4  -1  -1   14.10    4.60
   4  -1  -1   14.40    4.50
   4  -1  -1    6.70    3.80
  -4   1   1    5.80    3.90
  -4   1   1   14.70    4.90
  -4   1   1   12.20    4.30
   3  -1  -1  235.58   12.60
   3  -1  -1  239.58   13.00
   3  -1  -1  238.48   12.80
  -3   1   1  254.47   14.00
  -3   1   1  229.78   12.50
   2  -1  -1    1.90    1.60
   2  -1  -1    1.80    1.70
   2  -1  -1    0.70    1.30
  -2   1   1    0.10    1.50
  -2   1   1    2.90    1.50
   1  -1  -1 2634.64   74.29
   1  -1  -1 2531.25   74.79
   1  -1  -1 2544.15   74.69
   1  -1  -1 2517.75   73.59
  -1   1   1 2596.14   74.39
  -1   1   1 2530.25   73.49
  -1   1   1 2497.95   74.59
  -1   1   1 2522.75   74.69
   0  -1  -1  455.05   14.10
   0  -1  -1  464.45   13.70
   0  -1  -1  453.85   14.10
   0   1   1  448.06   14.10
   0   1   1  450.35   13.70
   0   1   1  448.86   14.10
  -1  -1  -1  923.81   29.40
  -1  -1  -1  941.51   29.00
  -1  -1  -1  935.91   29.60
  -1  -1  -1  918.81   27.90
   1   1   1  913.61   29.40
   1   1   1  889.61   29.30
   1   1   1  915.21   29.10
   1   1   1  939.11   28.00
  -2  -1  -1   -1.40    1.40
  -2  -1  -1    1.40    1.10
   2   1   1    0.30    1.10
   2   1   1    0.00    1.70
  -3  -1  -1  134.29    9.70
  -3  -1  -1  114.19    7.80
   3   1   1  122.59    9.10
   3   1   1  123.09    9.50
  -4  -1  -1  153.38   11.50
  -4  -1  -1  141.09    9.90
   4   1   1   99.29   11.00
   4   1   1  141.39   13.00
  -5  -1  -1    1.90    3.70
  -5  -1  -1    0.10    4.10
   5   1   1    9.60    5.10
   5   1   1    8.30    4.90
  -6  -1  -1    6.80    5.90
   6   1   1    3.50    6.20
   6  -2  -1   85.39   12.40
   6  -2  -1   81.19   12.00
   6  -2  -1   99.89   14.00
  -6   2   1   88.79   12.20
  -6   2   1  123.59   16.30
  -6   2   1  122.99   15.70
   5  -2  -1  138.69   14.20
   5  -2  -1  160.38   14.50
   5  -2  -1  147.89   14.40
  -5   2   1  172.18   15.00
  -5   2   1  138.19   14.90
  -5   2   1  156.08   15.50
   4  -2  -1  167.38   12.10
   4  -2  -1  180.88   12.80
   4  -2  -1  203.38   12.70
  -4   2   1  198.78   14.30
  -4   2   1  168.88   11.90
  -4   2   1  191.78   13.70
   3  -2  -1   96.79    7.80
   3  -2  -1   99.79    9.40
   3  -2  -1  104.49    7.80
  -3   2   1   97.59    9.20
  -3   2   1  107.69    7.80
   2  -2  -1  750.82   25.70
   2  -2  -1  769.82   27.60
   2  -2  -1  805.92   26.30
  -2   2   1  720.63   26.60
   1  -2  -1   61.89    4.30
   1  -2  -1   64.19    4.80
   1  -2  -1   64.79    3.40
  -1   2   1   63.19    3.40
  -1   2   1   67.09    4.30
   0  -2  -1    1.70    1.00
   0  -2  -1    1.10    0.60
   0  -2  -1    2.90    1.00
   0   2   1    1.20    0.80
   0   2   1    0.60    0.90
   0   2   1    1.50    0.80
  -1  -2  -1 1857.51   56.29
  -1  -2  -1 1915.71   54.09
   1   2   1 1779.12   54.09
   1   2   1 1849.42   56.19
  -2  -2  -1  623.04   23.50
  -2  -2  -1  629.94   20.40
  -2  -2  -1  618.44   20.30
   2   2   1  609.84   20.70
   2   2   1  585.64   23.20
   2   2   1  583.24   23.20
  -3  -2  -1   94.69    6.30
  -3  -2  -1   96.69    9.40
   3   2   1  107.49    9.90
   3   2   1   93.19    9.50
  -4  -2  -1   28.40    4.90
  -4  -2  -1   31.50    6.40
   4   2   1   30.00    6.60
  -5  -2  -1  189.98   16.00
  -5  -2  -1  215.38   16.40
   5   2   1  210.28   18.60
  -6  -2  -1   75.59   12.40
   6   2   1   76.29   12.60
   6  -3  -1   -2.50    4.90
   6  -3  -1   -2.40    5.50
   6  -3  -1   -2.20    5.60
  -6   3   1    0.40    5.50
  -6   3   1    4.50    6.70
  -6   3   1    1.30    6.10
   5  -3  -1    9.00    5.00
   5  -3  -1   -2.30    3.90
   5  -3  -1   -1.60    3.70
  -5   3   1   -3.80    4.30
  -5   3   1    2.40    4.20
  -5   3   1   -0.40    4.30
   4  -3  -1    5.10    2.60
   4  -3  -1    6.00    3.40
   4  -3  -1    0.30    3.30
  -4   3   1    3.50    2.90
  -4   3   1    1.40    2.40
   3  -3  -1    8.40    3.60
   3  -3  -1    4.60    2.50
  -3   3   1    7.70    2.70
   2  -3  -1   43.50    5.80
   2  -3  -1   44.70    4.40
  -2   3   1   28.30    4.20
   1  -3  -1  189.58    9.90
   1  -3  -1  184.48    7.70
  -1   3   1  192.68    8.70
  -1   3   1  198.08    7.60
   0  -3  -1  331.37   12.70
   0  -3  -1  318.17   11.70
   0   3   1  340.77   12.50
   0   3   1  313.07   11.90
  -1  -3  -1   26.20    3.50
  -1  -3  -1   23.30    2.60
   1   3   1   24.80    2.90
   1   3   1   35.50    4.20
  -2  -3  -1  190.58   11.00
  -2  -3  -1  196.78    8.00
   2   3   1  179.68   10.70
   2   3   1  188.28    8.60
  -3  -3  -1  100.99    6.30
  -3  -3  -1  118.39   10.80
   3   3   1  112.89   10.80
  -4  -3  -1    8.60    2.90
  -4  -3  -1   10.60    4.70
   4   3   1    3.80    4.40
  -5  -3  -1   38.90    8.60
   5   3   1   53.89   10.50
  -6  -3  -1    1.90    6.10
   6   3   1    1.50    6.30
   6  -4  -1   11.80    7.50
  -6   4   1   17.00    8.60
  -6   4   1    3.70    6.10
   5  -4  -1   34.10    7.80
   5  -4  -1   42.90    9.20
  -5   4   1   37.30    7.60
  -5   4   1   27.90    6.60
  -5   4   1   30.40    8.90
   4  -4  -1   23.30    5.40
   4  -4  -1   43.00    8.20
  -4   4   1   24.80    5.90
   3  -4  -1    5.20    3.50
   3  -4  -1   10.70    3.70
  -3   4   1    7.80    3.20
   2  -4  -1    7.10    2.20
   2  -4  -1    6.70    3.10
  -2   4   1    8.50    2.70
   1  -4  -1   46.30    5.50
   1  -4  -1   44.80    4.10
  -1   4   1   57.39    5.20
   0  -4  -1  104.39    6.70
   0  -4  -1  121.39    6.30
   0   4   1  109.29    6.50
  -1  -4  -1   33.60    3.50
  -1  -4  -1   36.20    4.40
   1   4   1   31.50    4.60
  -2  -4  -1   69.09    4.40
  -2  -4  -1   49.60    6.30
   2   4   1   58.39    7.10
  -3  -4  -1   30.70    5.60
  -3  -4  -1   41.60    4.20
   3   4   1   19.90    5.40
  -4  -4  -1   48.40    5.10
  -4  -4  -1   44.40    7.80
   4   4   1   31.70    7.50
  -5  -4  -1  103.49   13.10
   5   4   1   97.99   12.90
  -6  -4  -1    4.20    6.90
   6   4   1   -1.30    5.60
   6  -5  -1    1.10    6.50
  -6   5   1    9.00    8.80
   5  -5  -1   16.30    7.10
  -5   5   1   18.10    6.00
   4  -5  -1   13.70    4.40
   4  -5  -1   34.30    8.30
  -4   5   1   16.00    5.10
   3  -5  -1    7.10    4.10
   3  -5  -1    5.30    2.80
  -3   5   1    0.40    2.40
   2  -5  -1   14.50    3.10
   2  -5  -1    7.10    3.10
  -2   5   1    8.60    2.40
   1  -5  -1   -1.00    1.20
   1  -5  -1   -0.70    1.20
  -1   5   1   -1.00    1.50
   0  -5  -1  216.28   11.60
   0  -5  -1  248.58   10.90
   0   5   1  237.28   11.40
  -1  -5  -1    5.20    2.30
  -1  -5  -1    5.60    2.10
   1   5   1    9.30    3.10
  -2  -5  -1   12.90    3.70
  -2  -5  -1   12.10    2.60
   2   5   1   11.00    3.30
  -3  -5  -1  103.79    6.20
  -3  -5  -1   88.39   10.20
   3   5   1  114.89   12.20
  -4  -5  -1   54.09    8.90
   4   5   1   33.00    7.40
  -5  -5  -1   11.50    6.20
   5   5   1   -4.30    4.70
  -6  -5  -1   -1.60    5.70
   6   5   1   -1.50    6.60
   6  -6  -1   13.20    8.60
  -6   6   1    6.10    9.30
   5  -6  -1   10.00    7.00
  -5   6   1    5.50    4.80
   4  -6  -1    5.50    5.00
   4  -6  -1   -0.20    3.30
  -4   6   1   -1.50    3.30
   3  -6  -1   -0.20    2.30
   3  -6  -1    0.90    2.80
  -3   6   1    2.50    2.80
   2  -6  -1  141.09   13.30
   2  -6  -1  132.89    8.50
  -2   6   1  131.09    8.90
   1  -6  -1  408.86   17.10
   1  -6  -1  461.65   20.90
  -1   6   1  435.56   18.10
   0  -6  -1  142.19    9.80
   0  -6  -1  159.48    8.90
   0   6   1  150.98    9.40
  -1  -6  -1  284.57   13.30
  -1  -6  -1  278.17   13.80
   1   6   1  280.87   14.60
  -2  -6  -1   -3.00    2.00
  -2  -6  -1    0.80    1.50
   2   6   1   -1.80    1.40
  -3  -6  -1    0.90    2.00
  -3  -6  -1    3.00    3.90
   3   6   1   10.90    4.50
  -4  -6  -1    9.40    4.60
   4   6   1    8.60    4.30
  -5  -6  -1   -4.00    4.70
   5   6   1   -4.50    4.50
  -6  -6  -1    7.40    6.80
   6   6   1    5.70    7.90
   5  -7  -1    0.60    4.90
   4  -7  -1   97.79   13.50
  -4   7   1   95.79   10.40
   3  -7  -1    6.30    3.90
   3  -7  -1    8.00    5.30
  -3   7   1    2.00    3.20
   2  -7  -1   36.10    5.10
   2  -7  -1   35.50    7.70
  -2   7   1   36.00    5.50
   1  -7  -1   39.40    6.70
   1  -7  -1   55.69    6.30
  -1   7   1   53.09    6.50
   0  -7  -1  287.37   13.50
   0  -7  -1  279.97   15.20
   0   7   1  254.67   13.80
  -1  -7  -1   11.00    3.40
  -1  -7  -1    6.90    2.90
   1   7   1    9.80    3.80
  -2  -7  -1  172.68   12.30
  -2  -7  -1  168.18   10.00
   2   7   1  179.58   13.20
  -3  -7  -1   11.70    4.50
   3   7   1   30.90    7.40
  -4  -7  -1    4.60    5.30
   4   7   1    6.90    5.60
  -5  -7  -1   -1.00    4.70
   5   7   1    7.40    5.50
   5  -8  -1    2.70    7.50
   4  -8  -1    9.00    6.60
   3  -8  -1   -0.10    4.50
  -3   8   1   -1.20    3.10
   2  -8  -1    6.40    4.10
   2  -8  -1    7.00    4.80
  -2   8   1    8.70    3.80
   1  -8  -1   34.60    7.20
   1  -8  -1   42.60    6.40
  -1   8   1   49.99    6.80
   0  -8  -1   69.89    7.60
   0  -8  -1   54.09    8.00
   0   8   1   61.69    8.00
  -1  -8  -1    3.80    3.60
  -1  -8  -1    0.70    2.90
   1   8   1   -1.70    2.70
  -2  -8  -1  133.19    9.80
  -2  -8  -1  161.18   13.50
   2   8   1  154.78   14.80
  -3  -8  -1   71.99   10.60
   3   8   1   66.69   10.70
  -4  -8  -1   -0.30    4.50
   4   8   1    3.30    6.20
  -5  -8  -1   -2.70    6.60
   5   8   1    6.20    7.70
   4  -9  -1    0.70    6.30
   3  -9  -1   89.99   13.80
  -3   9   1   69.29   12.30
   2  -9  -1   19.40    7.20
  -2   9   1   28.80    6.20
   1  -9  -1  135.49   15.00
   1  -9  -1  161.48   11.30
  -1   9   1  160.78   11.60
   0  -9  -1   61.99    7.60
   0  -9  -1   34.80    7.50
   0   9   1   70.89    9.30
  -1  -9  -1   -2.80    3.30
  -1  -9  -1   -1.10    3.90
   1   9   1    2.10    3.60
  -2  -9  -1    1.40    3.80
   2   9   1   -3.20    2.40
  -3  -9  -1   11.20    5.90
   3   9   1    0.60    3.80
  -4  -9  -1    5.00    5.90
   4   9   1    5.30    6.50
   4 -10  -1    4.10    7.80
   3 -10  -1   28.30    9.70
   2 -10  -1    0.70    5.70
  -2  10   1   -0.90    3.80
   1 -10  -1   20.90    7.20
   1 -10  -1   17.60    5.30
  -1  10   1    9.40    4.70
   0 -10  -1   14.60    5.40
   0 -10  -1   24.70    7.00
   0  10   1   22.40    6.10
  -1 -10  -1    6.00    4.40
  -1 -10  -1    5.50    4.20
   1  10   1   14.20    5.70
  -2 -10  -1   -0.60    4.10
   2  10   1   -0.40    4.50
  -3 -10  -1    5.50    5.80
   3  10   1   -2.60    5.20
  -4 -10  -1    6.30    6.80
   4  10   1    3.30    6.70
   3 -11  -1    1.80    7.30
   2 -11  -1    6.30    6.90
   1 -11  -1    3.70    6.00
  -1  11   1   -0.20    4.10
   0 -11  -1    6.90    5.50
   0 -11  -1    0.70    4.70
   0  11   1    2.60    3.60
  -1 -11  -1    5.80    5.10
   1  11   1    0.20    5.10
  -2 -11  -1    6.30    5.70
   2  11   1    8.80    5.40
  -3 -11  -1    0.20    5.60
   3  11   1    3.60    4.70
   2 -12  -1   -4.90    7.20
   1 -12  -1    0.20    6.70
   0 -12  -1    5.90    6.70
   0  12   1    3.30    5.70
  -1 -12  -1    4.10    5.70
   1  12   1   -0.30    6.10
  -2 -12  -1   -7.00    5.70
   2  12   1   -3.50    6.10
   2  12  -2   11.20    7.50
  -2 -12   2   13.10    7.40
   1  12  -2   -1.90    5.30
  -1 -12   2   -1.20    5.40
   0 -12   2   18.60    7.40
   0 -12   2   18.00    7.70
   1 -12   2   -0.50    6.80
   2 -12   2    5.80    8.50
   3  11  -2   10.70    7.60
  -3 -11   2   11.60    6.80
   2  11  -2    1.30    3.70
  -2 -11   2   -2.70    5.30
   1  11  -2   22.60    7.60
  -1 -11   2   32.00    7.50
   0  11  -2    1.80    4.20
   0 -11   2    3.00    4.50
   0 -11   2    6.20    5.40
   1 -11   2   21.30    8.20
   1 -11   2   18.30    6.70
   2 -11   2   -1.50    5.90
   3 -11   2   10.90    8.60
   4  10  -2   10.80    8.30
  -4 -10   2    8.40    6.70
   3  10  -2    2.60    4.10
  -3 -10   2   -1.50    4.90
   2  10  -2   27.60    7.10
  -2 -10   2   18.50    6.40
   1  10  -2   13.80    5.70
  -1 -10   2    9.30    4.80
  -1 -10   2    4.10    4.40
   0  10  -2   33.40    7.10
   0 -10   2   42.20    7.60
   0 -10   2   38.50    8.10
  -1  10  -2   34.70    6.70
   1 -10   2   38.20    8.80
   1 -10   2   28.70    7.10
   2 -10   2   13.90    6.50
   3 -10   2    7.30    7.70
   4 -10   2    6.90    8.40
   4   9  -2   11.80    7.90
  -4  -9   2    8.40    6.30
   3   9  -2   86.89   12.80
  -3  -9   2   77.09   11.00
   2   9  -2   19.50    6.50
  -2  -9   2   22.00    6.50
   1   9  -2   20.10    6.00
  -1  -9   2   12.10    4.70
  -1  -9   2    7.40    4.20
   0   9  -2   59.49    8.20
   0  -9   2   70.39    8.80
   0  -9   2   64.69    9.60
  -1   9  -2   55.69    7.50
   1  -9   2   53.79    8.00
   1  -9   2   91.49   12.00
  -2   9  -2  114.99   10.20
   2  -9   2  134.49   15.50
   2  -9   2  116.89   11.70
   3  -9   2    4.80    6.70
   4  -9   2   -1.40    6.60
   5   8  -2   -0.90    6.50
  -5  -8   2   -5.10    4.50
   4   8  -2   -0.90    5.50
  -4  -8   2   -0.90    4.70
   3   8  -2   45.00    9.40
  -3  -8   2   53.69    8.80
   2   8  -2  148.39   14.30
  -2  -8   2  132.79    9.30
  -2  -8   2  131.39   12.50
   1   8  -2   10.10    4.40
  -1  -8   2   12.90    4.20
  -1  -8   2   14.40    4.60
   0   8  -2  276.87   15.20
   0  -8   2  311.27   15.80
   0  -8   2  282.17   16.60
  -1   8  -2   43.50    6.00
   1  -8   2   44.30    8.20
   1  -8   2   38.00    6.30
  -2   8  -2    3.40    3.30
   2  -8   2   22.50    6.60
   2  -8   2   11.20    4.40
   3  -8   2   11.30    5.80
   3  -8   2    6.90    4.50
   4  -8   2   40.70   10.10
  -5   8  -2    4.40    9.50
   5  -8   2    0.90    6.40
   5   7  -2    8.70    5.60
  -5  -7   2    2.80    5.40
   4   7  -2    0.40    4.40
  -4  -7   2    6.80    4.40
   3   7  -2   25.80    6.30
  -3  -7   2   35.50    7.20
   2   7  -2    4.70    3.90
  -2  -7   2    4.20    2.70
  -2  -7   2    7.70    3.70
   1   7  -2   49.40    7.00
  -1  -7   2   49.00    6.10
  -1  -7   2   46.00    6.20
   0   7  -2    1.00    1.50
   0  -7   2    0.50    2.20
   0  -7   2    1.90    2.50
  -1   7  -2  151.18    9.10
   1  -7   2  137.59   12.90
   1  -7   2  148.19   10.10
  -2   7  -2   26.20    4.70
   2  -7   2   32.70    6.60
   2  -7   2   14.10    4.30
  -3   7  -2  167.98   10.70
   3  -7   2  172.48   12.00
   3  -7   2  179.48   17.30
   4  -7   2   -1.50    4.00
   4  -7   2    2.50    3.90
  -5   7  -2   29.90   11.40
   5  -7   2   41.50   10.40
   6   6  -2   13.40    9.30
  -6  -6   2    8.90    6.80
   5   6  -2   66.19   12.60
  -5  -6   2   34.40    8.60
   4   6  -2    2.50    3.60
  -4  -6   2    0.30    4.20
   3   6  -2    6.90    4.70
  -3  -6   2    2.90    3.10
   2   6  -2   -0.10    2.30
  -2  -6   2    0.70    1.70
  -2  -6   2   -0.40    2.50
   1   6  -2  334.77   16.30
  -1  -6   2  324.47   14.50
  -1  -6   2  331.67   15.70
   0   6  -2   49.10    5.70
   0  -6   2   44.40    5.50
   0  -6   2   48.70    6.20
  -1   6  -2   30.70    4.20
   1  -6   2   27.80    4.70
   1  -6   2   30.70    6.00
  -2   6  -2   38.00    4.80
   2  -6   2   46.70    6.00
   2  -6   2   47.00    7.40
  -3   6  -2   -1.90    2.10
   3  -6   2    0.20    3.30
   3  -6   2    0.00    2.60
  -4   6  -2   59.69    7.80
   4  -6   2   74.99    9.60
   4  -6   2   67.19   11.00
  -5   6  -2    1.40    7.20
   5  -6   2   -3.00    5.40
  -6   6  -2   -3.60    8.10
   6  -6   2   -9.00    6.90
   6   5  -2   32.40   10.10
  -6  -5   2   34.80   10.00
   5   5  -2   46.60   10.10
  -5  -5   2   34.90    8.30
   4   5  -2   -1.60    3.60
  -4  -5   2    0.50    3.70
   3   5  -2   59.09    8.70
  -3  -5   2   34.50    6.10
  -3  -5   2   38.40    2.60
   2   5  -2   26.20    5.10
   2   5  -2   21.90    2.90
  -2  -5   2   25.10    2.90
  -2  -5   2   13.00    3.30
   1   5  -2   58.99    6.50
  -1  -5   2   52.99    5.10
  -1  -5   2   63.09    6.30
   0   5  -2    5.10    1.90
   0  -5   2    4.70    2.10
   0  -5   2    6.10    2.20
  -1   5  -2  534.05   18.80
   1  -5   2  531.25   22.10
   1  -5   2  481.15   19.60
  -2   5  -2   40.00    4.60
   2  -5   2   36.60    5.10
   2  -5   2   32.10    6.20
  -3   5  -2   99.79    8.00
   3  -5   2   90.29    9.00
   3  -5   2  108.69   12.00
  -4   5  -2    2.60    3.20
  -4   5  -2    0.40    3.20
   4  -5   2    1.80    3.60
   4  -5   2   -0.20    2.90
  -5   5  -2    2.60    5.00
  -5   5  -2    1.70    5.80
   5  -5   2    0.30    4.90
   5  -5   2   -1.10    4.30
  -6   5  -2   -2.00    8.20
   6  -5   2   -2.10    6.70
   6   4  -2    2.60    7.00
  -6  -4   2    7.50    6.00
   5   4  -2    4.10    5.30
  -5  -4   2    2.40    3.70
   4   4  -2  219.28   15.80
  -4  -4   2  193.28   14.60
   3   4  -2   11.60    3.60
  -3  -4   2   13.30    4.20
  -3  -4   2   18.30    1.80
  -3  -4   2   15.80    2.00
   2   4  -2  580.54   18.70
   2   4  -2  602.24   24.60
  -2  -4   2  591.04   18.50
  -2  -4   2  604.84   23.70
   1   4  -2  202.58   10.60
   1   4  -2  218.18    8.70
  -1  -4   2  211.78   10.50
  -1  -4   2  206.88    8.80
   0   4  -2  186.08    8.60
   0  -4   2  188.58    9.40
   0  -4   2  185.08    8.90
  -1   4  -2  249.18   10.10
   1  -4   2  252.67   12.90
   1  -4   2  252.67   11.30
  -2   4  -2  643.24   22.50
   2  -4   2  614.84   23.40
   2  -4   2  647.14   26.40
  -3   4  -2    0.90    2.20
   3  -4   2    2.60    3.30
   3  -4   2    2.70    2.60
  -4   4  -2  245.28   18.30
  -4   4  -2  253.97   14.50
   4  -4   2  233.68   16.80
   4  -4   2  221.98   14.70
  -5   4  -2  173.18   15.60
  -5   4  -2  171.28   18.80
  -5   4  -2  169.18   13.50
   5  -4   2  157.08   15.00
   5  -4   2  155.78   16.70
  -6   4  -2   -1.80    6.00
  -6   4  -2   -2.50    6.50
   6  -4   2   -3.30    6.40
   6  -4   2   -2.10    6.20
   6   3  -2    7.90    7.00
  -6  -3   2   12.60    5.70
   5   3  -2   58.09   10.60
  -5  -3   2   58.29    9.80
   4   3  -2  114.79   12.50
  -4  -3   2  128.89   12.40
  -4  -3   2  110.59    6.80
   3   3  -2  352.96   18.90
  -3  -3   2  385.26   13.30
  -3  -3   2  390.76   18.90
  -3  -3   2  390.56   13.20
   2   3  -2   63.59    3.20
   2   3  -2   67.59    7.20
  -2  -3   2   63.49    3.00
  -2  -3   2   69.59    2.90
  -2  -3   2   65.49    6.60
   1   3  -2 1926.31   56.09
   1   3  -2 1918.51   59.49
  -1  -3   2 1917.91   58.99
  -1  -3   2 1963.20   56.39
   0   3  -2 1524.25   45.70
   0  -3   2 1520.85   45.70
   0  -3   2 1528.65   46.80
   0  -3   2 1527.95   46.30
  -1   3  -2  329.67   11.40
   1  -3   2  309.77   12.50
   1  -3   2  322.57   14.10
   1  -3   2  309.47   11.60
  -2   3  -2   19.60    3.00
   2  -3   2   20.00    3.60
   2  -3   2   16.90    4.00
  -3   3  -2   46.50    5.90
   3  -3   2   43.10    5.20
   3  -3   2   43.90    7.00
   3  -3   2   44.90    6.30
  -4   3  -2  142.89   11.20
  -4   3  -2  156.08   15.50
   4  -3   2  151.58   10.70
   4  -3   2  178.18   12.60
   4  -3   2  173.68   15.30
  -5   3  -2    3.40    5.00
  -5   3  -2   -1.40    3.70
  -5   3  -2   -1.30    3.70
   5  -3   2   -2.20    3.60
   5  -3   2   -3.10    3.70
   5  -3   2    0.20    4.10
  -6   3  -2    2.80    5.90
  -6   3  -2    6.20    5.90
  -6   3  -2    2.60    6.80
   6  -3   2    0.00    4.90
   6  -3   2   -3.30    6.30
   6  -3   2    8.00    6.60
   6   2  -2    6.40    5.20
  -6  -2   2    4.70    6.10
   5   2  -2   33.50    8.00
  -5  -2   2   33.20    7.60
   4   2  -2  223.38   15.40
  -4  -2   2  206.18   10.90
  -4  -2   2  217.08   14.50
   3   2  -2   54.19    7.40
  -3  -2   2   60.79    5.00
  -3  -2   2   61.59    7.20
  -3  -2   2   62.59    5.30
   2   2  -2   11.50    3.10
  -2  -2   2    6.30    1.20
  -2  -2   2    7.20    2.50
  -2  -2   2    5.90    1.10
   1   2  -2  550.84   19.70
   1   2  -2  551.74   16.30
  -1  -2   2  563.54   16.40
  -1  -2   2  562.14   19.40
   0   2  -2 1587.04   47.60
   0   2  -2 1655.73   46.90
   0   2  -2 1582.64   47.50
   0  -2   2 1588.94   46.80
   0  -2   2 1602.04   47.60
   0  -2   2 1600.44   47.70
  -1   2  -2  131.89    5.40
  -1   2  -2  129.29    5.40
   1  -2   2  136.49    7.30
   1  -2   2  129.49    5.60
   1  -2   2  119.99    6.30
  -2   2  -2   43.90    4.60
   2  -2   2   36.70    4.50
   2  -2   2   36.80    4.90
   2  -2   2   38.40    4.00
  -3   2  -2   -1.30    2.60
  -3   2  -2    0.20    2.10
   3  -2   2   -0.40    2.30
   3  -2   2    0.00    1.40
   3  -2   2    1.50    2.30
  -4   2  -2  213.28   15.00
  -4   2  -2  187.78   13.10
  -4   2  -2  195.28   13.30
   4  -2   2  214.28   14.00
   4  -2   2  178.28   12.10
   4  -2   2  195.28   13.90
  -5   2  -2    3.80    5.10
  -5   2  -2    8.90    5.30
  -5   2  -2    4.40    4.70
   5  -2   2    3.70    5.00
   5  -2   2    2.50    4.80
   5  -2   2    7.30    4.80
  -6   2  -2   28.30    9.60
  -6   2  -2   10.40    6.70
  -6   2  -2   26.60    8.10
   6  -2   2   17.10    7.40
   6  -2   2   14.40    7.00
   6  -2   2   19.30    8.30
   6   1  -2   -3.70    3.20
  -6  -1   2   -0.80    5.90
  -6  -1   2    0.10    5.20
   5   1  -2   79.09   11.30
  -5  -1   2   87.29    9.50
  -5  -1   2   88.89   11.10
   4   1  -2    7.70    3.90
   4   1  -2    5.50    2.70
  -4  -1   2    4.20    2.60
  -4  -1   2    6.70    3.90
   3   1  -2  360.66   17.90
   3   1  -2  374.76   14.90
  -3  -1   2  365.16   17.20
  -3  -1   2  370.56   15.30
   2   1  -2  377.76   16.10
   2   1  -2  386.56   13.20
  -2  -1   2  375.66   13.40
  -2  -1   2  379.06   13.00
  -2  -1   2  351.46   15.20
   1   1  -2  270.57    8.20
   1   1  -2  258.47   10.50
   1   1  -2  274.57   10.90
  -1  -1   2  278.17    8.20
  -1  -1   2  280.47   10.50
  -1  -1   2  282.57    8.30
  -1  -1   2  256.97   10.70
   0   1  -2  361.06   10.60
   0   1  -2  338.67   11.10
   0   1  -2  337.57   11.40
   0   1  -2  342.07   11.20
   0  -1   2  333.87   11.20
   0  -1   2  338.57   10.50
   0  -1   2  353.26   11.20
  -1   1  -2  377.66   14.70
  -1   1  -2  370.36   12.80
  -1   1  -2  398.06   12.70
  -1   1  -2  396.26   13.70
  -1   1  -2  390.86   15.10
   1  -1   2  388.96   12.70
   1  -1   2  393.06   13.80
   1  -1   2  366.26   14.10
  -2   1  -2  475.95   20.00
   2  -1   2  502.35   18.40
   2  -1   2  498.85   19.40
   2  -1   2  523.55   19.60
  -3   1  -2    8.20    3.40
   3  -1   2   11.90    3.70
   3  -1   2   10.20    3.60
   3  -1   2   11.30    3.40
  -4   1  -2  244.08   16.00
  -4   1  -2  280.37   15.90
  -4   1  -2  283.17   16.60
   4  -1   2  254.57   16.00
   4  -1   2  277.57   15.90
   4  -1   2  241.98   14.90
  -5   1  -2   -2.40    4.10
  -5   1  -2   -0.50    2.60
  -5   1  -2   11.70    5.80
   5  -1   2    2.20    4.30
   5  -1   2    1.60    3.90
   5  -1   2    0.90    3.50
  -6   1  -2    3.90    5.30
  -6   1  -2    6.60    6.20
  -6   1  -2    2.90    5.50
   6  -1   2    8.30    6.80
   6  -1   2    0.20    5.90
   6   0  -2    6.50    6.20
  -6   0   2    0.30    5.50
  -6   0   2   13.60    7.30
   5   0  -2    3.40    3.70
   5   0  -2    1.20    2.80
  -5   0   2   -2.80    3.00
  -5   0   2   -2.20    3.40
  -5   0   2   -2.60    4.00
   4   0  -2   26.50    5.50
   4   0  -2   15.70    5.30
   4   0  -2   12.90    3.90
  -4   0   2   23.30    5.00
  -4   0   2   27.80    6.50
  -4   0   2   11.50    3.70
   3   0  -2   15.50    3.70
   3   0  -2    4.40    2.10
   3   0  -2    7.80    3.00
  -3   0   2   12.10    3.30
  -3   0   2    6.10    2.60
   2   0  -2  437.06   16.00
   2   0  -2  462.95   17.90
   2   0  -2  452.45   17.00
  -2   0   2  418.76   16.70
   1   0  -2 2498.35   72.69
   1   0  -2 2502.65   71.39
   1   0  -2 2467.25   71.79
  -1   0   2 2442.86   71.79
  -1   0   2 2523.45   71.89
  -1   0   2 2483.55   71.29
  -1   0   2 2398.66   72.59
   0   0  -2 2102.99   58.99
   0   0  -2 2087.49   58.99
   0   0   2 2024.20   58.99
   0   0   2 2059.39   59.29
  -1   0  -2 7400.86  208.88
  -1   0  -2 7391.36  209.88
  -1   0  -2 7375.66  209.78
  -1   0  -2 7307.87  209.38
   1   0   2 7433.66  209.98
   1   0   2 7448.45  209.08
   1   0   2 7214.48  209.28
   1   0   2 7243.28  209.78
  -2   0  -2 1919.21   59.59
  -2   0  -2 1927.91   59.29
   2   0   2 1890.71   58.49
   2   0   2 1886.61   58.79
   2   0   2 1901.51   59.59
  -3   0  -2  572.94   23.70
  -3   0  -2  592.54   24.50
   3   0   2  618.84   23.40
   3   0   2  589.84   24.50
   3   0   2  592.44   23.90
  -4   0  -2  183.28   12.60
  -4   0  -2  170.98   12.80
   4   0   2  170.98   12.00
   4   0   2  165.48   12.30
   4   0   2  189.58   13.50
  -5   0  -2    3.20    4.20
  -5   0  -2   -3.80    3.00
   5   0   2   -4.10    3.70
   5   0   2   -2.90    3.50
  -6   0  -2   29.40    8.30
  -6   0  -2   17.50    7.40
   6   0   2   14.70    7.20
   6   0   2   14.20    7.20
   6  -1  -2   -1.10    3.30
  -6   1   2   -3.30    4.30
  -6   1   2   -4.70    6.50
  -6   1   2    3.60    6.50
   5  -1  -2   80.79   10.50
   5  -1  -2   70.69   10.10
   5  -1  -2   82.99   10.30
  -5   1   2   86.59   10.70
  -5   1   2  100.59   12.50
  -5   1   2   79.79   10.60
   4  -1  -2   13.00    3.90
   4  -1  -2    7.60    4.20
   4  -1  -2    5.50    3.50
  -4   1   2    7.10    3.40
  -4   1   2    6.10    3.40
  -4   1   2    9.90    4.20
   3  -1  -2  349.17   16.40
   3  -1  -2  381.06   16.70
   3  -1  -2  371.16   17.30
  -3   1   2  373.66   18.10
  -3   1   2  367.26   16.40
   2  -1  -2  388.36   15.40
   2  -1  -2  380.86   14.80
   2  -1  -2  396.96   15.80
  -2   1   2  385.36   14.80
  -2   1   2  367.96   16.10
   1  -1  -2  268.67   10.70
   1  -1  -2  270.67    9.20
   1  -1  -2  280.07   10.30
   1  -1  -2  277.57   10.40
  -1   1   2  256.47   10.20
  -1   1   2  269.47   10.60
  -1   1   2  257.07    9.10
  -1   1   2  275.27    9.20
  -1   1   2  260.57   10.20
   0  -1  -2  355.36   10.70
   0  -1  -2  342.67   11.30
   0  -1  -2  331.87   10.70
   0  -1  -2  359.96   11.30
   0   1   2  340.47   11.30
   0   1   2  343.57   11.30
   0   1   2  341.37   10.70
   0   1   2  332.97   10.70
  -1  -1  -2  408.56   15.40
  -1  -1  -2  373.56   14.30
  -1  -1  -2  392.06   13.80
  -1  -1  -2  403.36   13.40
   1   1   2  380.36   14.40
   1   1   2  377.46   13.80
   1   1   2  378.46   13.40
   1   1   2  407.96   15.60
  -2  -1  -2  486.85   19.50
  -2  -1  -2  479.55   17.90
   2   1   2  474.25   19.50
   2   1   2  510.05   19.30
  -3  -1  -2   11.00    3.60
  -3  -1  -2   17.40    3.80
   3   1   2    8.30    3.60
   3   1   2    7.60    3.40
  -4  -1  -2  258.07   14.70
  -4  -1  -2  286.67   17.10
   4   1   2  309.07   17.80
   4   1   2  276.77   16.80
  -5  -1  -2   -0.40    3.20
  -5  -1  -2    9.10    5.00
   5   1   2   -4.70    4.00
   5   1   2    1.90    4.60
  -6  -1  -2   -0.70    5.20
   6   1   2    4.10    5.80
   6  -2  -2    9.40    6.70
   6  -2  -2   -2.00    5.80
   6  -2  -2    8.40    6.30
  -6   2   2   13.60    7.30
  -6   2   2    7.00    6.80
  -6   2   2    0.60    5.30
   5  -2  -2   22.50    6.60
   5  -2  -2   36.90    8.00
   5  -2  -2   30.80    6.90
  -5   2   2   30.10    7.80
  -5   2   2   24.50    6.20
  -5   2   2   24.80    7.60
   4  -2  -2  210.88   13.80
   4  -2  -2  226.08   14.40
   4  -2  -2  231.18   13.70
  -4   2   2  222.88   13.30
  -4   2   2  181.88   13.90
   3  -2  -2   51.19    6.70
   3  -2  -2   53.89    6.10
   3  -2  -2   62.49    7.00
  -3   2   2   56.19    6.10
  -3   2   2   48.10    6.70
   2  -2  -2    3.10    1.50
   2  -2  -2    4.70    2.40
  -2   2   2    6.00    2.40
   1  -2  -2  552.14   17.40
   1  -2  -2  574.64   20.00
  -1   2   2  560.04   19.40
  -1   2   2  567.74   17.30
   0  -2  -2 1594.24   47.90
   0  -2  -2 1622.44   47.90
   0  -2  -2 1593.94   46.90
   0   2   2 1592.94   47.90
   0   2   2 1614.84   47.90
   0   2   2 1616.14   47.10
  -1  -2  -2  132.19    5.70
  -1  -2  -2  115.99    6.70
   1   2   2  121.09    6.70
   1   2   2  124.29    6.70
   1   2   2  122.29    5.80
  -2  -2  -2   45.40    5.50
  -2  -2  -2   37.00    3.80
   2   2   2   39.00    5.00
   2   2   2   46.40    5.50
  -3  -2  -2   -1.10    1.50
  -3  -2  -2    4.00    2.00
   3   2   2    2.60    2.70
   3   2   2    2.30    2.00
  -4  -2  -2  170.28   10.80
  -4  -2  -2  199.98   13.90
   4   2   2  185.88   13.50
   4   2   2  201.88   13.90
  -5  -2  -2   -1.40    3.50
  -5  -2  -2    2.50    3.30
   5   2   2    1.30    3.30
  -6  -2  -2   15.80    7.40
   6   2   2   17.70    7.50
   6  -3  -2    2.20    6.60
   6  -3  -2    5.60    4.90
  -6   3   2    3.20    7.50
  -6   3   2   18.00    7.60
   5  -3  -2   57.79    9.20
   5  -3  -2   37.00    7.50
   5  -3  -2   62.79   10.30
  -5   3   2   48.10    8.60
  -5   3   2   48.50    8.60
  -5   3   2   67.09   11.20
   4  -3  -2  123.19   12.80
   4  -3  -2  123.39   11.20
   4  -3  -2  121.69   10.80
  -4   3   2  123.59   12.00
  -4   3   2  116.39   10.60
   3  -3  -2  378.56   18.80
   3  -3  -2  371.76   16.30
  -3   3   2  383.16   17.90
   2  -3  -2   71.79    4.90
   2  -3  -2   63.39    7.10
  -2   3   2   64.59    6.40
   1  -3  -2 1868.81   59.19
   1  -3  -2 1879.21   55.89
  -1   3   2 1904.21   57.89
  -1   3   2 1972.10   55.59
   0  -3  -2 1448.76   46.30
   0  -3  -2 1512.25   45.10
   0   3   2 1569.74   46.40
   0   3   2 1507.95   45.40
  -1  -3  -2  316.07   12.00
  -1  -3  -2  326.17   13.60
   1   3   2  332.67   13.70
  -2  -3  -2   14.70    3.60
  -2  -3  -2   12.80    2.20
   2   3   2   19.80    3.90
  -3  -3  -2   43.90    4.70
  -3  -3  -2   34.40    6.20
   3   3   2   41.70    6.80
  -4  -3  -2  141.59    9.20
  -4  -3  -2  166.08   14.60
   4   3   2  151.68   14.60
  -5  -3  -2    2.80    3.60
   5   3   2   -0.50    2.50
  -6  -3  -2    1.80    5.90
   6   3   2    2.60    5.70
   6  -4  -2   -0.60    6.40
  -6   4   2    0.10    7.70
  -6   4   2    0.00    6.00
   5  -4  -2    2.30    5.00
   5  -4  -2    4.20    4.70
  -5   4   2    3.80    5.10
  -5   4   2   16.00    5.20
   4  -4  -2  188.58   16.50
   4  -4  -2  188.78   12.30
  -4   4   2  198.28   13.20
  -4   4   2  199.18   12.30
   3  -4  -2   15.70    3.50
   3  -4  -2   10.20    4.40
  -3   4   2   16.60    4.20
   2  -4  -2  643.14   25.50
   2  -4  -2  589.74   20.90
  -2   4   2  592.14   23.10
   1  -4  -2  199.58    8.50
   1  -4  -2  209.78   11.20
  -1   4   2  204.98    9.10
  -1   4   2  199.18    9.90
   0  -4  -2  177.68    9.20
   0  -4  -2  189.58    8.20
   0   4   2  170.98    8.80
  -1  -4  -2  263.47   10.90
  -1  -4  -2  257.47   11.90
   1   4   2  245.08   12.20
  -2  -4  -2  669.23   25.70
  -2  -4  -2  620.84   21.50
   2   4   2  606.84   25.20
  -3  -4  -2   -2.10    2.80
  -3  -4  -2    2.20    1.80
   3   4   2    0.30    2.10
  -4  -4  -2  241.08   16.20
  -4  -4  -2  229.98   11.40
   4   4   2  223.18   16.10
  -5  -4  -2  141.39   15.50
   5   4   2  194.78   19.00
  -6  -4  -2    0.90    4.40
   6   4   2   -5.10    5.20
   6  -5  -2   10.20    7.90
  -6   5   2   43.80   12.20
   5  -5  -2   38.90    9.00
  -5   5   2   29.70    7.60
   4  -5  -2   -3.00    3.50
   4  -5  -2    5.30    3.70
  -4   5   2   -0.90    2.90
   3  -5  -2   47.90    5.80
   3  -5  -2   45.90    7.80
  -3   5   2   30.60    5.60
   2  -5  -2   19.70    4.60
   2  -5  -2   21.80    3.50
  -2   5   2   14.60    3.60
   1  -5  -2   51.99    6.60
   0  -5  -2    0.90    1.40
   0  -5  -2    1.40    1.80
   0   5   2   -2.10    1.30
  -1  -5  -2  484.65   19.40
  -1  -5  -2  495.85   18.60
   1   5   2  473.65   20.00
  -2  -5  -2   38.30    4.40
  -2  -5  -2   39.00    6.10
   2   5   2   51.09    6.90
  -3  -5  -2   95.49   10.40
  -3  -5  -2   84.19    6.00
   3   5   2  105.89   11.50
  -4  -5  -2   -1.60    3.70
   4   5   2   -2.90    3.80
  -5  -5  -2    0.00    3.50
   5   5   2    5.60    4.80
  -6  -5  -2   -1.90    6.10
   6   5   2    4.60    5.10
   6  -6  -2   -0.60    7.30
  -6   6   2    6.80    9.90
   5  -6  -2   36.60   10.00
  -5   6   2   45.80    8.80
   4  -6  -2    6.50    5.20
  -4   6   2    1.70    4.10
   3  -6  -2    7.40    3.40
   3  -6  -2    2.40    3.90
  -3   6   2    5.80    3.20
   2  -6  -2    0.40    1.70
   2  -6  -2   -2.40    2.70
  -2   6   2   -2.20    2.10
   1  -6  -2  343.87   17.30
   1  -6  -2  311.07   13.70
  -1   6   2  340.17   15.40
   0  -6  -2   42.50    6.00
   0  -6  -2   43.70    5.00
   0   6   2   69.99    7.20
  -1  -6  -2   40.90    5.60
  -1  -6  -2   35.00    5.10
   1   6   2   36.70    5.80
  -2  -6  -2   46.70    5.20
  -2  -6  -2   35.40    5.80
   2   6   2   52.09    7.80
  -3  -6  -2    0.80    1.80
  -3  -6  -2   -1.60    3.10
   3   6   2    3.70    2.90
  -4  -6  -2   73.79   10.50
   4   6   2   67.19   11.30
  -5  -6  -2    3.60    4.50
   5   6   2   -0.80    3.50
  -6  -6  -2    7.00    5.30
   6   6   2    0.10    4.70
   5  -7  -2   -0.80    6.10
   4  -7  -2    6.40    5.60
  -4   7   2   -0.20    3.60
   3  -7  -2   28.90    5.40
   3  -7  -2   21.70    6.60
  -3   7   2   34.70    6.50
   2  -7  -2    5.90    3.00
   2  -7  -2   10.10    4.60
  -2   7   2    3.50    2.90
   1  -7  -2   61.39    6.40
   1  -7  -2   50.69    7.80
  -1   7   2   52.09    6.60
   0  -7  -2    2.30    2.40
   0  -7  -2    1.10    2.60
   0   7   2   -1.00    1.90
  -1  -7  -2  145.49    9.90
  -1  -7  -2  142.59    9.70
   1   7   2  134.89   10.60
  -2  -7  -2   20.80    5.20
  -2  -7  -2   25.90    4.50
   2   7   2   21.70    6.00
  -3  -7  -2  202.18   15.10
   3   7   2  187.48   14.90
  -4  -7  -2    6.60    4.80
   4   7   2    3.70    5.20
  -5  -7  -2   34.70    8.00
   5   7   2   14.60    7.20
   5  -8  -2   -3.80    6.50
   4  -8  -2   -0.60    4.60
  -4   8   2    2.00    6.50
   3  -8  -2   52.39   10.60
  -3   8   2   49.40    7.80
   2  -8  -2  122.89    9.00
   2  -8  -2  135.89   14.40
  -2   8   2  139.79   10.50
   1  -8  -2    6.90    4.90
   1  -8  -2    9.60    3.50
  -1   8   2   19.90    4.70
   0  -8  -2  289.57   16.90
   0  -8  -2  294.37   14.80
   0   8   2  312.47   16.40
  -1  -8  -2   44.50    6.50
  -1  -8  -2   49.70    7.20
   1   8   2   67.09    9.10
  -2  -8  -2    8.10    3.90
  -2  -8  -2    8.30    3.60
   2   8   2    7.90    5.30
  -3  -8  -2   15.90    6.10
   3   8   2    6.90    5.30
  -4  -8  -2   45.70    9.60
   4   8   2   29.60    8.90
  -5  -8  -2    3.20    7.10
   5   8   2    1.20    6.70
   4  -9  -2   -3.40    5.90
   3  -9  -2   47.10   10.50
  -3   9   2   85.89   10.20
   2  -9  -2   22.70    7.80
  -2   9   2   25.00    6.10
   1  -9  -2   14.80    5.80
   1  -9  -2   18.30    4.70
  -1   9   2   17.20    5.10
   0  -9  -2   78.79   10.50
   0  -9  -2   71.69    8.30
   0   9   2   62.09    8.60
  -1  -9  -2   69.19    8.80
  -1  -9  -2   61.49    8.80
   1   9   2   68.09    9.70
  -2  -9  -2  131.39   13.00
   2   9   2  113.59   13.40
  -3  -9  -2    7.10    5.30
   3   9   2    8.10    6.20
  -4  -9  -2   -1.60    3.60
   4   9   2    2.30    5.10
   4 -10  -2   21.70    9.40
   3 -10  -2   -3.70    6.20
   2 -10  -2   21.10    7.90
  -2  10   2    9.90    5.20
   1 -10  -2   -1.50    5.10
  -1  10   2    5.20    4.10
   0 -10  -2   38.30    6.90
   0 -10  -2   45.60    9.80
   0  10   2   23.40    6.60
  -1 -10  -2   18.40    6.50
  -1 -10  -2   37.10    7.30
   1  10   2   29.40    7.40
  -2 -10  -2    4.90    5.10
   2  10   2    4.10    5.30
  -3 -10  -2   14.90    6.40
   3  10   2    8.70    5.30
  -4 -10  -2   15.60    6.70
   4  10   2   11.40    6.90
   3 -11  -2    7.90    8.40
   2 -11  -2    7.50    5.50
   1 -11  -2   42.60   10.50
  -1  11   2   26.70    7.10
   0 -11  -2    2.20    6.60
   0 -11  -2   -2.30    4.10
   0  11   2   -4.60    3.90
  -1 -11  -2   27.80    7.00
  -1 -11  -2   14.20    7.50
   1  11   2   21.10    6.50
  -2 -11  -2    0.00    4.60
   2  11   2    2.70    5.20
  -3 -11  -2    4.50    6.60
   3  11   2    3.10    7.00
   2 -12  -2   18.50    9.60
   1 -12  -2    2.00    6.60
   0 -12  -2   24.90    8.70
   0  12   2   24.40    8.20
  -1 -12  -2    2.70    5.60
   1  12   2    1.30    5.80
  -2 -12  -2   -1.50    6.10
   2  12   2    3.30    5.40
   2  12  -3    2.70    7.30
  -2 -12   3   -2.90    6.40
   1  12  -3   -1.90    5.40
  -1 -12   3   -4.10    7.00
   0 -12   3    0.80    5.80
   1 -12   3   -4.50    6.60
   2 -12   3    0.70    7.80
   3  11  -3    1.80    4.90
  -3 -11   3    0.20    5.90
   2  11  -3    9.10    6.70
  -2 -11   3   22.50    7.30
   1  11  -3   -2.40    4.80
  -1 -11   3    6.20    4.10
   0  11  -3   -2.20    3.80
   0 -11   3    1.10    4.40
   0 -11   3    1.40    5.20
   1 -11   3    0.20    5.20
   1 -11   3    4.00    5.40
   2 -11   3    9.60    7.70
   3 -11   3   -1.00    6.60
   4  10  -3   11.80    8.30
  -4 -10   3   16.80    8.00
   3  10  -3   -1.30    5.80
  -3 -10   3   -1.20    5.40
   2  10  -3   24.20    7.00
  -2 -10   3   11.30    5.60
   1  10  -3    1.10    3.90
  -1 -10   3    0.10    2.90
  -1 -10   3   -1.50    3.50
   0  10  -3   32.40    7.00
   0 -10   3   30.60    7.70
   0 -10   3   31.50    7.60
  -1  10  -3   33.30    6.50
   1 -10   3   41.10    8.00
   1 -10   3   37.70    8.50
   2 -10   3    6.70    5.10
   2 -10   3   -1.60    5.50
   3 -10   3   13.30    7.70
   4 -10   3   10.10    8.70
   4   9  -3   11.20    7.70
  -4  -9   3   16.40    6.20
   3   9  -3    9.90    6.00
  -3  -9   3    1.50    4.90
   2   9  -3   19.60    6.20
  -2  -9   3   17.00    5.90
   1   9  -3   24.00    6.50
  -1  -9   3   24.60    5.60
  -1  -9   3   36.40    6.60
   0   9  -3   66.29    8.60
   0  -9   3   48.40    8.40
   0  -9   3   72.59    9.30
  -1   9  -3   12.20    4.00
   1  -9   3    6.50    5.00
   1  -9   3   19.70    5.70
   2  -9   3   13.80    5.20
   2  -9   3    4.40    5.20
   3  -9   3   -8.40    5.00
   4  -9   3    0.00    6.70
   5   8  -3    0.20    4.50
  -5  -8   3   -2.10    4.90
   4   8  -3   -2.90    4.80
  -4  -8   3    0.30    4.20
   3   8  -3    5.40    4.10
  -3  -8   3    3.40    3.10
   2   8  -3    5.10    4.40
  -2  -8   3    7.20    3.60
   1   8  -3   98.89   10.50
  -1  -8   3  121.09   11.20
  -1  -8   3  114.09   10.30
   0   8  -3   58.29    7.60
   0  -8   3   70.79    8.90
   0  -8   3   73.09    8.70
  -1   8  -3   20.70    4.30
   1  -8   3   18.00    4.70
   1  -8   3    5.60    4.10
  -2   8  -3   66.29    6.90
   2  -8   3   66.09   10.60
   2  -8   3   51.59    7.70
   3  -8   3   60.79    8.80
   3  -8   3   46.50    9.60
   4  -8   3    6.10    5.80
  -5   8  -3   -2.30    7.70
   5  -8   3    0.70    6.50
   5   7  -3   -3.20    5.30
  -5  -7   3    4.40    5.50
   4   7  -3   14.30    5.60
  -4  -7   3   17.90    5.90
   3   7  -3   71.29   10.40
  -3  -7   3   53.69    8.40
   2   7  -3   36.20    7.00
  -2  -7   3   34.40    6.30
  -2  -7   3   27.80    4.30
   1   7  -3    7.70    3.20
  -1  -7   3    4.20    2.60
  -1  -7   3    3.90    2.40
   0   7  -3   40.30    5.80
   0  -7   3   43.80    6.00
   0  -7   3   50.89    7.20
  -1   7  -3   10.40    3.00
   1  -7   3    8.90    4.00
   1  -7   3   10.80    3.80
  -2   7  -3   19.20    3.80
   2  -7   3   27.40    5.60
   2  -7   3   30.50    6.90
  -3   7  -3  358.56   16.30
   3  -7   3  369.96   18.80
   3  -7   3  334.47   21.90
  -4   7  -3   34.80    9.50
   4  -7   3   20.60    6.80
   4  -7   3   26.00    6.40
  -5   7  -3   16.10    9.80
   5  -7   3   13.20    7.70
   6   6  -3   -3.10    6.20
  -6  -6   3    5.80    5.40
   5   6  -3    6.70    5.10
  -5  -6   3   14.80    6.50
   4   6  -3  161.48   17.10
  -4  -6   3  154.78   14.90
   3   6  -3    0.40    3.70
  -3  -6   3    3.40    3.40
   2   6  -3  227.18   14.80
  -2  -6   3  264.97   14.50
  -2  -6   3  251.07   10.60
   1   6  -3  317.37   15.40
  -1  -6   3  300.57   13.50
  -1  -6   3  269.47   14.10
   0   6  -3   45.70    5.40
   0  -6   3   43.60    5.90
   0  -6   3   43.90    5.60
  -1   6  -3    1.20    1.50
   1  -6   3   -0.40    2.00
   1  -6   3    1.00    2.80
  -2   6  -3    2.00    1.80
   2  -6   3   -0.70    2.10
   2  -6   3    2.20    2.70
  -3   6  -3  190.48   10.90
   3  -6   3  181.38   16.90
   3  -6   3  198.78   12.60
  -4   6  -3    0.30    4.80
  -4   6  -3   -1.50    2.80
   4  -6   3   -1.10    3.70
   4  -6   3   -0.40    3.60
  -5   6  -3    1.20    5.20
   5  -6   3   13.70    6.70
  -6   6  -3   13.70    9.60
   6  -6   3    5.70    8.50
   6   5  -3    8.90    6.50
  -6  -5   3   15.00    7.90
   5   5  -3    9.40    5.90
  -5  -5   3   10.30    5.50
   4   5  -3   -1.30    2.60
  -4  -5   3   -0.30    3.50
   3   5  -3  101.79   11.20
  -3  -5   3  103.39   10.60
   2   5  -3    2.90    1.80
   2   5  -3    9.50    4.00
  -2  -5   3    6.60    3.00
  -2  -5   3    4.80    1.50
   1   5  -3  192.58   10.70
  -1  -5   3  180.98   10.40
  -1  -5   3  183.78    9.00
   0   5  -3  933.01   30.80
   0  -5   3  919.01   31.40
   0  -5   3  900.01   32.00
  -1   5  -3   35.30    3.80
   1  -5   3   31.50    5.40
   1  -5   3   35.50    5.00
  -2   5  -3  134.99    7.40
   2  -5   3  129.29    8.80
   2  -5   3  113.89   11.10
  -3   5  -3   34.00    5.00
   3  -5   3   23.50    6.30
   3  -5   3   37.50    6.40
  -4   5  -3    1.20    3.10
  -4   5  -3   -2.70    4.50
   4  -5   3    3.00    4.30
   4  -5   3    8.50    5.40
  -5   5  -3   -1.90    6.50
   5  -5   3    2.60    6.00
   5  -5   3   -0.80    5.00
  -6   5  -3    4.60    7.70
   6  -5   3    0.00    6.90
   6   4  -3   -2.40    6.90
  -6  -4   3    0.60    5.50
   5   4  -3    5.20    4.40
  -5  -4   3    3.30    3.70
   4   4  -3  159.38   15.30
  -4  -4   3  165.38   14.50
   3   4  -3   49.70    7.70
  -3  -4   3   52.99    7.20
   2   4  -3  666.53   26.90
   2   4  -3  656.73   20.20
  -2  -4   3  689.13   26.10
  -2  -4   3  677.03   20.10
   1   4  -3   38.70    4.80
   1   4  -3   45.50    3.70
  -1  -4   3   44.90    3.90
  -1  -4   3   43.00    4.90
   0   4  -3  519.15   17.90
   0  -4   3  499.75   18.60
   0  -4   3  489.45   18.90
  -1   4  -3  103.39    5.30
   1  -4   3   97.09    6.60
   1  -4   3  102.49    7.80
   1  -4   3  117.39    7.00
  -2   4  -3  199.08    9.20
   2  -4   3  207.08   12.60
   2  -4   3  189.38   10.60
  -3   4  -3   41.20    5.40
   3  -4   3   37.50    6.10
   3  -4   3   38.20    7.20
  -4   4  -3    5.30    4.90
  -4   4  -3    1.50    3.60
   4  -4   3    9.00    4.50
   4  -4   3    7.10    5.00
  -5   4  -3  -12.40    4.10
  -5   4  -3    1.20    4.40
   5  -4   3    8.10    5.40
   5  -4   3    3.30    5.00
  -6   4  -3    4.40    6.20
  -6   4  -3    2.80    7.60
   6  -4   3    0.10    6.50
   6  -4   3    2.40    6.40
   6   3  -3   29.70    9.50
  -6  -3   3   33.00    8.60
   5   3  -3   43.30    9.70
  -5  -3   3   56.39    9.60
   4   3  -3   33.10    7.20
  -4  -3   3   44.50    4.20
  -4  -3   3   35.70    7.20
   3   3  -3   16.00    4.50
  -3  -3   3   15.30    1.80
  -3  -3   3   12.80    3.90
  -3  -3   3   13.10    1.60
   2   3  -3   69.79    7.40
  -2  -3   3   56.29    6.20
   1   3  -3    4.00    1.80
   1   3  -3    0.60    0.90
  -1  -3   3   -0.10    0.70
  -1  -3   3    0.80    1.30
   0   3  -3  182.98    7.50
   0  -3   3  183.38    8.30
   0  -3   3  177.58    8.30
   0  -3   3  174.58    7.30
  -1   3  -3   50.09    3.00
   1  -3   3   57.39    5.20
   1  -3   3   49.60    5.40
   1  -3   3   44.60    3.20
  -2   3  -3   80.09    5.20
   2  -3   3   79.29    6.20
   2  -3   3   81.89    8.10
  -3   3  -3  268.17   13.20
  -3   3  -3  274.47   17.00
   3  -3   3  267.37   15.60
   3  -3   3  274.47   14.60
   3  -3   3  274.27   12.70
  -4   3  -3   17.30    5.70
  -4   3  -3   25.10    5.50
   4  -3   3   18.90    5.50
   4  -3   3   20.20    4.60
   4  -3   3   14.80    5.10
  -5   3  -3    5.30    4.70
  -5   3  -3   -2.70    3.50
  -5   3  -3   10.60    5.80
   5  -3   3    1.30    4.40
   5  -3   3   -3.70    4.40
   5  -3   3   -3.40    3.50
  -6   3  -3    1.60    7.20
  -6   3  -3    5.70    6.70
  -6   3  -3   -5.30    5.10
   6  -3   3    6.70    7.00
   6  -3   3   -3.80    8.80
   6  -3   3    0.60    6.10
   6   2  -3    3.30    5.70
  -6  -2   3   12.70    6.50
  -6  -2   3   -2.50    4.60
   5   2  -3   53.29    9.80
  -5  -2   3   41.90    8.30
   4   2  -3    9.80    4.40
  -4  -2   3    8.40    2.90
  -4  -2   3   13.30    4.70
   3   2  -3  268.97   15.00
  -3  -2   3  242.38    9.70
  -3  -2   3  247.78   13.70
  -3  -2   3  247.88   10.20
   2   2  -3  107.39    7.90
  -2  -2   3  114.29    4.20
  -2  -2   3  113.39    4.30
  -2  -2   3  129.89    7.90
   1   2  -3  454.15   13.50
   1   2  -3  460.15   13.60
   1   2  -3  469.05   17.10
  -1  -2   3  471.15   16.70
  -1  -2   3  462.15   13.50
   0   2  -3   81.09    4.60
   0   2  -3   91.79    5.30
   0   2  -3   90.89    4.10
   0  -2   3   96.49    4.90
   0  -2   3   87.39    3.90
   0  -2   3   98.39    4.90
  -1   2  -3  101.39    4.20
  -1   2  -3  105.69    4.30
   1  -2   3   92.59    4.30
   1  -2   3   91.39    5.50
   1  -2   3  119.29    6.80
  -2   2  -3   28.40    5.20
  -2   2  -3   27.70    3.50
   2  -2   3   31.10    3.40
   2  -2   3   24.30    4.30
   2  -2   3   36.40    4.80
  -3   2  -3   59.29    6.80
  -3   2  -3   64.19    8.30
   3  -2   3   86.39    8.70
   3  -2   3   76.89    7.20
   3  -2   3   72.89    8.30
  -4   2  -3   19.50    5.60
  -4   2  -3   12.60    4.40
   4  -2   3   15.70    5.30
   4  -2   3   18.40    4.80
   4  -2   3   18.80    5.30
  -5   2  -3    1.70    4.30
  -5   2  -3    4.80    4.70
  -5   2  -3    0.50    4.10
   5  -2   3   -0.90    3.80
   5  -2   3   -1.10    4.40
   5  -2   3   -0.50    4.10
  -6   2  -3    4.60    5.90
  -6   2  -3   -0.20    6.20
  -6   2  -3   -1.00    5.60
   6  -2   3    7.40    6.50
   6  -2   3    2.10    5.60
   6  -2   3   13.80    7.40
   6   1  -3    0.80    5.70
  -6  -1   3    9.10    5.90
  -6  -1   3   -0.20    4.70
   5   1  -3   30.60    7.40
   5   1  -3   23.50    5.70
  -5  -1   3   19.50    5.50
  -5  -1   3   20.50    6.00
  -5  -1   3   42.00    8.80
   4   1  -3   16.70    3.70
   4   1  -3   18.30    5.20
  -4  -1   3   15.60    4.70
  -4  -1   3   12.00    3.50
   3   1  -3  108.09    6.70
   3   1  -3  108.79   10.00
  -3  -1   3  108.99    8.50
  -3  -1   3  124.69    7.40
   2   1  -3    1.10    1.00
   2   1  -3    3.30    2.00
  -2  -1   3    3.20    1.10
  -2  -1   3    2.40    1.80
   1   1  -3 1071.69   33.40
   1   1  -3 1056.29   33.90
   1   1  -3 1065.99   30.80
  -1  -1   3 1070.19   30.80
  -1  -1   3 1109.29   33.20
   0   1  -3  106.59    4.70
   0   1  -3  106.59    4.60
   0   1  -3  105.99    4.80
   0   1  -3  108.99    4.00
   0  -1   3  102.29    4.80
   0  -1   3   98.29    4.60
   0  -1   3  115.69    4.70
   0  -1   3  108.09    3.90
  -1   1  -3  275.17    9.20
  -1   1  -3  265.97   11.40
   1  -1   3  254.57   10.90
   1  -1   3  252.57   10.50
   1  -1   3  279.57    9.20
  -2   1  -3 1421.76   47.40
   2  -1   3 1425.56   46.50
   2  -1   3 1459.25   45.00
   2  -1   3 1450.65   46.70
  -3   1  -3  359.46   17.90
   3  -1   3  354.86   17.40
   3  -1   3  369.76   17.30
   3  -1   3  337.77   16.00
  -4   1  -3   30.60    6.40
  -4   1  -3   34.50    7.00
   4  -1   3   28.90    6.10
   4  -1   3   28.80    5.90
   4  -1   3   15.10    4.90
  -5   1  -3   92.39   11.90
  -5   1  -3   71.19   10.60
  -5   1  -3   80.69   11.30
   5  -1   3   81.49   10.40
   5  -1   3   73.19   11.10
   5  -1   3   72.89    9.90
  -6   1  -3    1.50    7.20
  -6   1  -3   -4.40    4.50
  -6   1  -3   11.50    7.60
   6  -1   3    5.30    6.70
   6  -1   3    6.10    5.70
   6   0  -3    6.20    6.10
  -6   0   3   -3.30    4.60
  -6   0   3    1.10    5.70
   5   0  -3   -0.10    4.00
   5   0  -3   -2.40    3.70
  -5   0   3    1.00    4.10
  -5   0   3    0.00    4.30
  -5   0   3    3.90    3.80
   4   0  -3    3.70    3.40
   4   0  -3    0.10    2.80
  -4   0   3   -1.80    3.00
  -4   0   3    1.90    3.30
  -4   0   3    0.70    1.90
   3   0  -3    0.80    1.70
   3   0  -3    6.40    2.80
   3   0  -3   -0.10    2.30
  -3   0   3    3.30    2.30
  -3   0   3    2.10    3.10
   2   0  -3    0.20    1.00
   2   0  -3   -0.20    0.90
  -2   0   3   -1.00    1.10
  -2   0   3   -0.50    1.10
   1   0  -3   -0.80    0.50
   1   0  -3    0.30    0.90
   1   0  -3    0.50    0.80
  -1   0   3   -0.40    0.60
  -1   0   3   -0.30    0.70
  -1   0   3   -0.70    1.00
  -1   0   3    0.50    1.20
   0   0  -3    1.70    0.50
   0   0  -3    1.10    0.60
   0   0  -3    0.90    0.50
   0   0   3    1.00    0.60
   0   0   3    0.80    0.50
   0   0   3    1.30    0.40
  -1   0  -3   -0.60    0.90
  -1   0  -3    0.30    0.80
  -1   0  -3    0.20    0.70
  -1   0  -3    1.20    1.20
   1   0   3    0.50    1.00
   1   0   3    0.30    1.20
   1   0   3    0.60    0.70
  -2   0  -3    0.70    1.50
   2   0   3    0.90    1.40
   2   0   3    1.70    1.60
   2   0   3    0.70    1.70
  -3   0  -3    3.50    2.70
  -3   0  -3    0.90    2.30
   3   0   3    3.20    2.40
   3   0   3    0.20    2.50
   3   0   3    3.40    2.80
  -4   0  -3    4.40    3.40
  -4   0  -3    1.00    3.80
   4   0   3    1.60    3.10
   4   0   3    2.00    3.40
   4   0   3    3.30    3.70
  -5   0  -3    0.30    3.80
  -5   0  -3   -2.20    3.70
   5   0   3    4.00    4.40
   5   0   3   -3.30    3.80
  -6   0  -3    4.40    5.60
  -6   0  -3   -5.30    5.60
  -6   0  -3   -5.40    5.10
   6   0   3    7.20    6.70
   6   0   3    7.90    6.50
   6  -1  -3    2.60    4.60
  -6   1   3    1.80    5.70
  -6   1   3    1.70    4.50
   5  -1  -3   27.60    6.70
   5  -1  -3   34.10    7.70
  -5   1   3   12.60    5.90
  -5   1   3   15.70    5.70
  -5   1   3   19.20    6.20
   4  -1  -3   13.30    5.20
   4  -1  -3   16.60    4.60
   4  -1  -3   18.90    5.10
  -4   1   3   13.30    4.40
  -4   1   3   16.70    5.50
   3  -1  -3  111.69    8.20
   3  -1  -3  115.19    8.80
   3  -1  -3  118.39    8.10
  -3   1   3  128.59    9.80
  -3   1   3  100.19    7.50
   2  -1  -3    2.20    1.90
   2  -1  -3    3.40    1.50
   2  -1  -3    2.70    1.70
  -2   1   3    3.60    1.50
  -2   1   3    2.50    1.90
   1  -1  -3 1113.69   35.20
   1  -1  -3 1086.39   33.10
   1  -1  -3 1065.89   31.20
  -1   1   3 1097.89   31.30
  -1   1   3  937.21   33.70
  -1   1   3 1065.89   32.80
  -1   1   3 1051.19   33.60
  -1   1   3 1077.69   31.30
   0  -1  -3  105.19    4.80
   0  -1  -3  114.09    4.90
   0  -1  -3  105.09    4.20
   0   1   3  102.89    4.10
   0   1   3  113.79    4.90
   0   1   3  105.29    4.80
  -1  -1  -3  291.07   11.20
  -1  -1  -3  268.77   10.30
  -1  -1  -3  258.67   10.90
   1   1   3  267.87   10.40
   1   1   3  254.77   10.90
   1   1   3  269.17   10.50
  -2  -1  -3 1445.86   45.00
  -2  -1  -3 1393.96   46.40
   2   1   3 1414.76   46.60
   2   1   3 1414.66   45.70
  -3  -1  -3  347.37   16.20
  -3  -1  -3  363.46   18.10
   3   1   3  390.26   18.00
   3   1   3  368.56   18.30
  -4  -1  -3   16.50    4.90
  -4  -1  -3    9.10    4.40
   4   1   3   19.90    6.00
   4   1   3   16.90    5.40
  -5  -1  -3   77.89    9.90
  -5  -1  -3   72.59   11.20
   5   1   3   79.09   11.70
   5   1   3   89.49   12.00
  -6  -1  -3   10.70    6.40
   6   1   3    2.60    5.90
   6   1   3   12.00    6.70
   6  -2  -3    5.10    5.90
   6  -2  -3    7.00    5.90
  -6   2   3    0.20    4.80
  -6   2   3    0.20    5.80
  -6   2   3   -6.00    5.40
   5  -2  -3   50.19    8.70
   5  -2  -3   37.70    7.30
   5  -2  -3   48.10    8.10
  -5   2   3   39.80    8.60
  -5   2   3   51.79    8.10
  -5   2   3   45.90    9.20
   4  -2  -3   14.30    4.30
   4  -2  -3   13.20    4.70
   4  -2  -3    6.70    4.00
  -4   2   3   12.90    4.80
  -4   2   3   14.70    4.00
   3  -2  -3  249.38   12.40
   3  -2  -3  255.37   13.90
   3  -2  -3  269.97   13.50
  -3   2   3  246.68   12.30
  -3   2   3  247.38   14.10
   2  -2  -3  125.39    8.00
   2  -2  -3  126.59    6.50
  -2   2   3  124.79    8.00
  -2   2   3  121.19    6.80
  -2   2   3  109.99    6.20
   1  -2  -3  452.15   14.00
   1  -2  -3  455.85   16.90
  -1   2   3  472.45   16.80
  -1   2   3  448.66   13.80
   0  -2  -3   87.59    4.80
   0  -2  -3   84.29    4.00
   0  -2  -3   90.09    4.20
   0   2   3   93.89    5.00
   0   2   3   91.89    4.30
   0   2   3   99.39    5.10
  -1  -2  -3  108.69    5.40
  -1  -2  -3   85.49    5.80
   1   2   3  102.69    6.00
   1   2   3  100.89    6.10
   1   2   3  104.09    5.50
  -2  -2  -3   26.70    4.50
  -2  -2  -3   28.60    3.50
   2   2   3   27.10    4.60
   2   2   3   29.00    4.40
  -3  -2  -3   58.59    6.10
  -3  -2  -3   71.69    8.30
   3   2   3   72.19    8.60
   3   2   3   64.29    7.80
  -4  -2  -3   11.50    3.60
  -4  -2  -3    8.80    4.00
   4   2   3   18.80    5.10
   4   2   3    6.70    4.30
  -5  -2  -3    5.50    4.00
  -5  -2  -3   -0.80    3.10
   5   2   3    3.50    5.10
   5   2   3    4.80    5.20
  -6  -2  -3    3.40    6.00
   6   2   3   -5.10    5.30
   6  -3  -3   16.20    7.70
  -6   3   3   28.60    9.40
  -6   3   3   15.30    7.90
   5  -3  -3   47.20    8.60
   5  -3  -3   48.40    7.90
   5  -3  -3   44.40    8.90
  -5   3   3   67.89   11.20
  -5   3   3   47.70    9.00
  -5   3   3   59.79    8.50
   4  -3  -3   35.10    7.00
   4  -3  -3   38.90    6.30
  -4   3   3   44.40    6.50
  -4   3   3   54.89    8.20
   3  -3  -3   21.20    3.70
   3  -3  -3   17.30    4.70
  -3   3   3   13.40    3.30
  -3   3   3   19.60    4.50
   2  -3  -3   55.69    6.50
   2  -3  -3   53.99    4.10
  -2   3   3   45.30    3.90
  -2   3   3   56.29    6.10
   1  -3  -3    1.10    1.20
   1  -3  -3    0.50    0.80
  -1   3   3    0.00    0.70
  -1   3   3    0.10    1.40
   0  -3  -3  177.38    8.60
   0  -3  -3  192.38    7.70
   0   3   3  196.78    9.00
   0   3   3  189.48    8.00
  -1  -3  -3   48.60    5.00
  -1  -3  -3   50.69    3.90
   1   3   3   54.59    5.40
  -2  -3  -3   84.19    7.90
  -2  -3  -3   80.19    5.30
   2   3   3   79.39    7.60
  -3  -3  -3  245.98   14.70
  -3  -3  -3  251.17   11.90
   3   3   3  254.37   15.10
   3   3   3  283.77   15.50
  -4  -3  -3   25.80    4.70
  -4  -3  -3   21.10    5.20
   4   3   3   19.70    5.20
  -5  -3  -3   -0.90    4.30
   5   3   3   -1.10    4.80
  -6  -3  -3   -3.20    3.30
   6   3   3    3.70    6.20
   6  -4  -3   -0.60    6.30
  -6   4   3    3.80    4.80
  -6   4   3   -1.90    7.20
   5  -4  -3    2.10    4.30
   5  -4  -3    3.80    5.10
  -5   4   3    2.90    4.00
  -5   4   3    0.30    4.50
   4  -4  -3  161.08   11.30
   4  -4  -3  172.78   15.50
  -4   4   3  153.38   12.10
  -4   4   3  157.08   11.00
   3  -4  -3   55.99    6.00
   3  -4  -3   46.60    7.50
  -3   4   3   45.00    6.50
   2  -4  -3  657.33   22.60
   2  -4  -3  687.63   27.30
  -2   4   3  692.23   25.70
   1  -4  -3   41.20    5.40
   1  -4  -3   40.70    3.50
  -1   4   3   45.00    4.90
  -1   4   3   45.40    3.20
   0  -4  -3  513.75   17.90
   0  -4  -3  511.35   19.60
   0   4   3  540.85   19.70
  -1  -4  -3   97.79    6.90
  -1  -4  -3  101.19    6.10
   1   4   3  101.69    7.20
  -2  -4  -3  186.78   11.60
  -2  -4  -3  174.58    8.90
   2   4   3  215.58   12.20
  -3  -4  -3   18.80    5.00
  -3  -4  -3   29.60    4.00
   3   4   3   26.60    5.30
  -4  -4  -3    5.50    2.90
  -4  -4  -3    6.00    4.80
   4   4   3    6.20    4.60
  -5  -4  -3    3.30    4.90
   5   4   3    9.60    6.70
  -6  -4  -3    0.10    6.30
   6   4   3   12.10    7.70
   6  -5  -3    7.70    8.10
  -6   5   3    7.80    7.00
  -6   5   3   11.30    9.40
   5  -5  -3    3.20    5.30
  -5   5   3   23.50    7.00
   4  -5  -3    3.50    3.80
   4  -5  -3    1.30    4.30
  -4   5   3    1.50    3.50
  -4   5   3    4.30    3.90
   3  -5  -3   96.59   11.20
   3  -5  -3  120.99    8.10
  -3   5   3  115.19   10.60
   2  -5  -3    8.40    3.60
   2  -5  -3    4.70    2.00
  -2   5   3    2.40    2.40
   1  -5  -3  186.38    8.50
   1  -5  -3  184.48   11.40
  -1   5   3  181.28   10.20
   0  -5  -3  899.91   29.40
   0  -5  -3  878.91   31.50
   0   5   3  889.91   31.10
  -1  -5  -3   29.80    4.60
  -1  -5  -3   37.80    4.80
   1   5   3   38.00    5.40
  -2  -5  -3  135.59   10.10
  -2  -5  -3  146.59    8.00
   2   5   3  147.69   10.70
  -3  -5  -3   32.90    4.40
  -3  -5  -3   34.30    6.50
   3   5   3   25.90    6.10
  -4  -5  -3   -1.00    2.90
   4   5   3    8.40    4.50
  -5  -5  -3    0.00    5.10
   5   5   3   -2.60    3.40
  -6  -5  -3   -1.90    6.30
   6   5   3    1.40    4.80
   6  -6  -3    5.00    7.70
  -6   6   3    6.30    9.20
   5  -6  -3    5.20    6.30
  -5   6   3    6.10    5.80
   4  -6  -3  183.08   17.60
  -4   6   3  167.08   13.10
   3  -6  -3    2.90    2.30
   3  -6  -3    4.50    4.10
  -3   6   3    0.30    1.90
   2  -6  -3  244.08   11.30
   2  -6  -3  245.68   15.70
  -2   6   3  249.18   13.40
   1  -6  -3  285.97   16.00
   1  -6  -3  293.27   12.70
  -1   6   3  318.87   14.80
   0  -6  -3   53.69    6.70
   0  -6  -3   42.90    4.90
   0   6   3   41.80    5.60
  -1  -6  -3    0.70    1.70
  -1  -6  -3    0.60    2.30
   1   6   3   -1.10    2.00
  -2  -6  -3   -4.70    1.80
  -2  -6  -3    1.90    2.30
   2   6   3    0.80    3.00
  -3  -6  -3  181.08   15.50
  -3  -6  -3  168.78    9.70
   3   6   3  198.58   14.80
  -4  -6  -3   -2.00    3.50
   4   6   3    2.60    2.90
  -5  -6  -3   33.40    8.40
   5   6   3    7.50    5.20
  -6  -6  -3    9.00    7.90
   6   6   3    7.60    5.80
   5  -7  -3   -3.90    5.80
   4  -7  -3   15.50    6.80
  -4   7   3   14.70    5.10
   3  -7  -3   72.99   10.70
  -3   7   3   78.39    9.30
   2  -7  -3   32.10    4.80
   2  -7  -3   24.80    6.70
  -2   7   3   40.20    6.30
   1  -7  -3   -0.70    3.00
   1  -7  -3    1.50    2.10
  -1   7   3    5.20    3.00
   0  -7  -3   37.80    6.10
   0  -7  -3   46.10    5.50
   0   7   3   39.60    6.20
  -1  -7  -3   11.00    3.40
  -1  -7  -3    5.50    2.90
   1   7   3   10.40    4.30
  -2  -7  -3   14.90    4.50
  -2  -7  -3   18.90    4.00
   2   7   3   22.30    6.00
  -3  -7  -3  373.36   20.90
   3   7   3  345.17   21.50
  -4  -7  -3   51.59    9.80
   4   7   3   26.10    7.20
  -5  -7  -3   17.10    7.70
   5   7   3    7.40    6.60
   5  -8  -3   -4.90    5.60
   4  -8  -3    1.00    5.40
  -4   8   3    1.40    4.20
   3  -8  -3    4.50    5.00
  -3   8   3    2.30    4.00
   2  -8  -3    6.60    3.00
   2  -8  -3    3.80    5.10
  -2   8   3    1.90    2.40
   1  -8  -3  118.49    8.50
   1  -8  -3  112.29   12.50
  -1   8   3  119.19   10.90
   0  -8  -3   60.19    7.10
   0  -8  -3   71.79    9.10
   0   8   3   60.59    8.00
  -1  -8  -3   26.10    5.00
  -1  -8  -3   27.50    5.60
   1   8   3   20.70    5.20
  -2  -8  -3   47.50    7.70
  -2  -8  -3   65.49    7.70
   2   8   3   54.99    8.80
  -3  -8  -3   72.99   10.50
   3   8   3   31.30    7.70
  -4  -8  -3    4.40    5.50
   4   8   3    1.30    4.00
  -5  -8  -3    6.40    7.00
   5   8   3   -2.30    5.10
   4  -9  -3   18.30    7.80
   3  -9  -3    5.30    6.30
  -3   9   3    6.10    4.90
   2  -9  -3   18.90    7.30
  -2   9   3    5.20    4.10
   1  -9  -3   23.90    5.10
   1  -9  -3   18.70    6.30
  -1   9   3   25.50    5.90
   0  -9  -3   63.09    7.90
   0  -9  -3   60.09    9.30
   0   9   3   66.89    9.20
  -1  -9  -3   13.50    4.70
  -1  -9  -3    9.00    4.20
   1   9   3   13.60    5.30
  -2  -9  -3   10.40    4.20
  -2  -9  -3   14.50    4.70
   2   9   3   17.10    6.20
  -3  -9  -3    0.30    4.80
   3   9   3    1.30    3.70
  -4  -9  -3   10.90    6.80
   4   9   3   -4.40    5.20
   4 -10  -3   -3.60    6.80
   3 -10  -3   -2.70    4.10
   2 -10  -3   15.90    7.30
  -2  10   3   22.40    6.40
   1 -10  -3   -8.50    3.70
  -1  10   3    4.70    4.00
   0 -10  -3   26.90    7.40
   0 -10  -3   42.70    7.40
   0  10   3   44.90    8.30
  -1 -10  -3   16.80    6.40
  -1 -10  -3   25.20    6.10
   1  10   3   28.50    7.50
  -2 -10  -3    9.50    5.40
   2  10   3    1.80    5.00
  -3 -10  -3   19.70    6.10
   3  10   3   20.70    8.10
  -4 -10  -3    6.10    6.90
   4  10   3   -1.90    6.40
   3 -11  -3    3.10    7.20
   2 -11  -3   27.30    9.70
  -2  11   3   30.00   11.50
   1 -11  -3    4.50    6.30
  -1  11   3   -2.80    4.00
   0 -11  -3   -0.60    4.90
   0  11   3   -5.40    3.80
  -1 -11  -3   -0.10    4.70
  -1 -11  -3   -2.40    4.30
   1  11   3   -0.30    4.80
  -2 -11  -3   -0.30    5.10
   2  11   3    0.30    5.20
  -3 -11  -3   -4.90    5.70
   3  11   3   -2.10    5.90
   2 -12  -3   10.60    8.70
   1 -12  -3    3.80    7.20
  -1  12   3    1.10    5.60
   0 -12  -3   -7.50    7.10
   0  12   3   -0.70    5.20
   1  12   3   -1.90    5.50
  -2 -12  -3   -5.50    6.00
   2  12   3   -3.10    6.10
   2  12  -4   18.40    8.90
  -2 -12   4   25.40    8.50
   1  12  -4    2.50    6.40
  -1 -12   4   -3.80    6.10
   0 -12   4   19.30    8.00
   1 -12   4    4.90   10.10
   2 -12   4   12.90    9.10
   3  11  -4    5.30    6.90
  -3 -11   4   10.30    6.60
   2  11  -4    4.80    6.20
  -2 -11   4    2.70    5.40
   1  11  -4   32.30    7.90
  -1 -11   4   26.00    7.40
   0 -11   4   -0.90    6.30
   0 -11   4    4.80    5.20
   1 -11   4   38.10    8.80
   1 -11   4   29.50    9.10
   2 -11   4    2.40    6.70
   3 -11   4   18.50    9.70
   4  10  -4   -0.70    6.90
  -4 -10   4   11.50    7.00
   3  10  -4    1.20    5.80
  -3 -10   4   10.70    6.60
   2  10  -4    9.60    5.10
  -2 -10   4   10.60    5.60
   1  10  -4    1.00    3.00
  -1 -10   4    5.30    4.50
   0  10  -4   10.40    5.00
   0 -10   4   12.00    5.60
   0 -10   4   18.70    6.20
   1 -10   4    3.30    4.90
   1 -10   4    9.40    5.30
   2 -10   4    5.80    5.30
   2 -10   4    0.60    5.70
   3 -10   4    1.30    6.50
  -4  10  -4    4.30    9.00
   4 -10   4   -7.50    6.30
   4   9  -4    5.20    6.40
  -4  -9   4    5.80    5.60
   3   9  -4   24.60    7.80
  -3  -9   4   21.30    6.30
   2   9  -4    3.00    4.50
  -2  -9   4   11.20    5.00
   1   9  -4  175.28   13.70
  -1  -9   4  219.98   14.50
  -1  -9   4  203.38   13.30
   0   9  -4   25.10    5.90
   0  -9   4   33.70    6.40
   0  -9   4   33.20    6.90
  -1   9  -4   16.10    4.40
   1  -9   4   16.00    6.20
   1  -9   4   12.80    4.90
   2  -9   4    7.90    4.80
   2  -9   4   21.40    7.60
   3  -9   4    7.60    5.10
   3  -9   4   12.90    7.40
  -4   9  -4   -0.90    6.40
   4  -9   4    0.90    6.70
   5   8  -4    2.90    6.90
  -5  -8   4    9.10    6.00
   4   8  -4    4.60    5.80
  -4  -8   4   -0.20    3.20
   3   8  -4   64.99   10.50
  -3  -8   4   56.19    9.10
   2   8  -4  186.68   14.50
  -2  -8   4  163.68   12.80
   1   8  -4  103.89   11.10
  -1  -8   4  107.49   10.70
  -1  -8   4  116.69   10.40
   0   8  -4  152.98   10.60
   0  -8   4  143.49   12.20
   0  -8   4  162.28   13.70
  -1   8  -4    0.40    2.20
   1  -8   4    5.30    4.20
   1  -8   4    0.60    2.70
  -2   8  -4    9.50    3.70
   2  -8   4   15.60    5.10
   2  -8   4   11.70    5.90
   3  -8   4   31.10    6.90
   3  -8   4   30.60    8.80
  -4   8  -4    5.50    7.00
   4  -8   4   -5.50    4.50
  -5   8  -4   -3.30    5.20
   5  -8   4    0.80    5.20
   5   7  -4    5.20    7.30
  -5  -7   4   22.70    7.70
   4   7  -4   16.80    7.30
  -4  -7   4   51.99    9.10
   3   7  -4    1.20    3.00
  -3  -7   4    0.00    3.30
   2   7  -4  154.28   14.20
  -2  -7   4  147.79    8.40
  -2  -7   4  185.68   12.40
   1   7  -4    1.60    2.60
  -1  -7   4   -0.30    2.00
  -1  -7   4   -1.80    1.70
   0   7  -4   25.00    4.50
   0  -7   4   22.20    4.70
   0  -7   4   12.80    4.60
  -1   7  -4  166.28    9.20
   1  -7   4  147.19   10.70
   1  -7   4  160.08   14.00
  -2   7  -4  105.89    7.40
   2  -7   4  120.49   10.80
   2  -7   4  106.69   12.50
   3  -7   4   26.10    7.60
   3  -7   4   31.10    6.80
  -4   7  -4   13.20    6.30
   4  -7   4    4.80    4.60
   4  -7   4   10.10    5.30
  -5   7  -4   33.80   11.50
   5  -7   4   15.70    8.10
   6   6  -4   22.90    8.10
  -6  -6   4   45.60   10.90
   5   6  -4    4.40    6.60
  -5  -6   4    3.90    5.10
   4   6  -4   76.89   11.60
  -4  -6   4   60.59    9.20
   3   6  -4   46.60    8.20
  -3  -6   4   55.19    8.30
   2   6  -4   15.00    3.10
   2   6  -4   22.60    5.50
  -2  -6   4   10.90    3.50
  -2  -6   4   15.30    2.70
   1   6  -4    4.90    2.80
  -1  -6   4   -1.60    1.90
  -1  -6   4   -0.80    1.40
   0   6  -4  143.29    8.60
   0  -6   4  148.59    9.50
   0  -6   4  149.19    9.80
  -1   6  -4   87.89    5.80
   1  -6   4   80.49    8.20
   1  -6   4   76.89    9.00
  -2   6  -4   20.70    3.20
   2  -6   4   19.20    5.30
  -3   6  -4  148.99    8.80
   3  -6   4  135.19   12.00
   3  -6   4  142.49   14.60
  -4   6  -4   -3.30    2.80
   4  -6   4    0.10    3.80
   4  -6   4   -2.40    2.70
  -5   6  -4   23.90    9.40
   5  -6   4   23.40    8.10
   5  -6   4   12.20    6.70
  -6   6  -4   -3.90    7.90
   6  -6   4   -1.50    7.40
   6   5  -4    0.40    6.80
  -6  -5   4   -2.10    5.50
   5   5  -4   79.59   12.90
  -5  -5   4   72.19   11.10
   4   5  -4    2.20    3.70
  -4  -5   4   -1.40    3.10
   3   5  -4  250.27   16.30
  -3  -5   4  247.38   15.00
   2   5  -4  275.77    9.90
   2   5  -4  276.07   15.50
  -2  -5   4  278.67    9.90
  -2  -5   4  278.17   14.50
   1   5  -4  224.48   11.80
  -1  -5   4  201.68   11.30
  -1  -5   4  209.68    9.80
   0   5  -4   85.49    5.90
   0  -5   4   91.79    6.90
   0  -5   4   84.59    7.30
  -1   5  -4 1072.79   33.70
   1  -5   4 1046.30   36.70
   1  -5   4 1101.29   38.70
  -2   5  -4  149.39    7.70
   2  -5   4  152.78    9.90
   2  -5   4  147.49   13.10
  -3   5  -4   79.89    6.40
   3  -5   4   86.09    9.10
   3  -5   4  110.89   12.30
  -4   5  -4  129.19    9.50
  -4   5  -4  107.69   14.80
   4  -5   4  106.59   11.70
   4  -5   4  103.49   13.00
  -5   5  -4    4.10    6.60
   5  -5   4   17.80    8.20
   5  -5   4   10.50    6.10
  -6   5  -4    1.30    7.90
   6  -5   4    8.10    7.10
   6   4  -4    3.50    7.50
  -6  -4   4   -4.60    5.00
   5   4  -4   33.20    8.80
  -5  -4   4   19.30    5.80
   4   4  -4    5.10    3.80
  -4  -4   4   12.20    5.00
   3   4  -4   24.80    5.90
  -3  -4   4   21.70    5.00
   2   4  -4  369.46   17.90
  -2  -4   4  380.96   17.10
   1   4  -4   25.80    4.10
   1   4  -4   21.90    2.60
  -1  -4   4   29.20    4.00
  -1  -4   4   20.00    2.60
   0   4  -4  815.02   26.30
   0  -4   4  792.52   27.60
   0  -4   4  796.72   27.40
  -1   4  -4    2.70    1.00
   1  -4   4    2.90    1.60
   1  -4   4    3.60    2.00
   1  -4   4    2.10    1.90
  -2   4  -4  451.35   16.00
   2  -4   4  405.66   18.20
   2  -4   4  460.15   20.80
  -3   4  -4   65.49    9.60
  -3   4  -4   77.49    6.90
   3  -4   4   77.19    8.60
   3  -4   4   78.39    9.60
  -4   4  -4  295.57   20.70
  -4   4  -4  305.27   15.70
   4  -4   4  305.77   19.60
   4  -4   4  293.07   17.70
  -5   4  -4  157.48   13.90
  -5   4  -4  124.69   16.30
   5  -4   4  132.39   14.30
   5  -4   4  116.49   14.70
  -6   4  -4   -0.40    5.60
  -6   4  -4   -2.20    7.40
   6  -4   4    4.20    6.70
   6  -4   4   -4.20    6.00
  -6  -3   4   44.80    9.80
   5   3  -4    6.80    4.40
  -5  -3   4    6.30    4.90
   4   3  -4   23.00    6.20
  -4  -3   4   11.90    4.50
   3   3  -4   88.19    9.80
  -3  -3   4   92.99    9.20
  -3  -3   4   87.09    3.10
  -3  -3   4   88.19    3.20
   2   3  -4  153.98    9.90
  -2  -3   4  140.89    8.80
   1   3  -4  204.38   10.10
   1   3  -4  210.88    8.00
   1   3  -4  203.08    7.60
  -1  -3   4  211.88   10.00
  -1  -3   4  220.08    7.80
   0   3  -4    1.70    1.10
   0  -3   4    3.40    1.10
   0  -3   4    5.30    1.70
   0  -3   4    1.50    1.20
  -1   3  -4  128.79    5.10
   1  -3   4  131.69    8.10
   1  -3   4  120.39    5.30
   1  -3   4  125.29    7.30
  -2   3  -4  181.78    8.20
  -2   3  -4  183.28   12.10
   2  -3   4  170.78    9.90
   2  -3   4  179.98   11.20
  -3   3  -4  403.26   16.80
  -3   3  -4  372.16   20.70
   3  -3   4  388.46   19.70
   3  -3   4  348.57   18.00
   3  -3   4  402.66   16.00
  -4   3  -4    4.30    4.60
  -4   3  -4    8.90    3.80
   4  -3   4    4.10    3.70
   4  -3   4    1.00    4.00
   4  -3   4    8.20    3.40
  -5   3  -4   11.50    6.80
  -5   3  -4    6.20    4.80
  -5   3  -4   29.70    7.90
   5  -3   4   35.40    7.10
   5  -3   4   15.60    6.40
   5  -3   4   15.00    6.80
  -6   3  -4    6.70    6.10
  -6   3  -4   14.40    8.40
   6  -3   4    6.40    7.00
   6  -3   4   12.50    8.30
   6   2  -4    8.90    6.80
  -6  -2   4   23.00    8.40
  -6  -2   4   26.60    8.00
   5   2  -4    0.00    3.40
  -5  -2   4    6.10    4.60
   4   2  -4  129.89   13.30
  -4  -2   4  153.08   13.40
  -4  -2   4  155.48    8.60
   3   2  -4  119.19    9.60
  -3  -2   4  142.29    9.80
  -3  -2   4  124.39    6.30
  -3  -2   4  125.29    5.90
   2   2  -4   14.70    3.30
  -2  -2   4   13.60    0.90
  -2  -2   4   13.00    1.00
  -2  -2   4   12.10    2.70
   1   2  -4 1771.72   53.19
   1   2  -4 1736.73   49.30
   1   2  -4 1690.13   49.30
  -1  -2   4 1706.73   52.39
   0   2  -4   -0.10    0.50
   0   2  -4    0.30    1.00
   0   2  -4    2.80    1.30
   0  -2   4   -0.50    0.80
   0  -2   4    0.10    0.50
   0  -2   4   -0.40    0.80
  -1   2  -4   21.40    1.50
  -1   2  -4   21.00    3.50
  -1   2  -4   20.60    1.40
   1  -2   4   18.00    2.80
   1  -2   4   21.20    3.20
  -2   2  -4   36.00    3.90
  -2   2  -4   29.20    5.00
   2  -2   4   46.80    4.10
   2  -2   4   27.60    4.40
   2  -2   4   56.19    6.30
  -3   2  -4  391.36   17.20
  -3   2  -4  362.96   19.50
   3  -2   4  409.16   18.90
   3  -2   4  378.16   16.40
   3  -2   4  407.16   19.40
  -4   2  -4    6.60    4.50
  -4   2  -4    4.80    3.40
   4  -2   4    6.00    4.00
   4  -2   4   11.30    3.60
   4  -2   4   12.30    4.60
  -5   2  -4   25.50    7.20
  -5   2  -4   25.70    6.90
  -5   2  -4    7.70    5.10
   5  -2   4   15.10    5.50
   5  -2   4   21.40    6.80
   5  -2   4   16.40    5.40
  -6   2  -4    8.30    6.90
  -6   2  -4   16.40    7.50
  -6   2  -4    8.00    7.10
   6  -2   4    3.40    6.50
   6  -2   4    4.60    6.00
   6  -2   4    1.10    5.80
   6   1  -4   11.30    7.00
  -6  -1   4    8.60    7.30
  -6  -1   4    2.70    5.10
   5   1  -4    2.70    4.70
  -5  -1   4    6.00    4.90
  -5  -1   4   -2.20    3.80
   4   1  -4   66.99    6.90
   4   1  -4   53.69    8.20
  -4  -1   4   70.99    7.40
  -4  -1   4   66.69    8.30
   3   1  -4   43.20    4.40
   3   1  -4   45.00    6.80
  -3  -1   4   48.00    4.90
  -3  -1   4   45.70    6.00
   2   1  -4  508.85   16.50
   2   1  -4  501.45   20.20
  -2  -1   4  504.75   16.20
  -2  -1   4  484.85   18.80
   1   1  -4   52.79    2.30
   1   1  -4   60.59    4.20
  -1  -1   4   48.60    3.50
  -1  -1   4   51.99    2.40
   0   1  -4    3.50    0.70
   0   1  -4    3.50    1.00
   0   1  -4    3.40    1.10
   0   1  -4    1.70    0.90
   0  -1   4    3.90    0.80
   0  -1   4    2.90    1.10
   0  -1   4    2.60    0.60
   0  -1   4    4.40    1.10
  -1   1  -4    3.70    1.60
  -1   1  -4    3.40    0.80
   1  -1   4    3.40    1.50
   1  -1   4    1.90    1.40
   1  -1   4    3.80    0.90
  -2   1  -4    7.10    2.40
   2  -1   4   14.50    2.60
   2  -1   4    8.30    2.40
   2  -1   4    7.80    2.70
  -3   1  -4   61.29    7.80
   3  -1   4   87.09    8.00
   3  -1   4   79.69    8.40
   3  -1   4   90.99    9.30
  -4   1  -4    4.50    4.00
  -4   1  -4   -0.50    3.10
   4  -1   4    0.80    2.90
   4  -1   4    2.00    3.60
   4  -1   4    0.00    3.40
  -5   1  -4    4.70    6.00
  -5   1  -4    8.30    5.10
  -5   1  -4    5.60    4.50
   5  -1   4   11.20    5.50
   5  -1   4   13.50    5.30
   5  -1   4   13.40    6.00
  -6   1  -4    1.50    5.80
  -6   1  -4    1.30    5.60
  -6   1  -4   -3.30    5.10
   6  -1   4    5.70    5.70
   6  -1   4    6.30    6.80
   6   0  -4   10.10    5.90
  -6   0   4   21.20    7.20
  -6   0   4   12.70    8.00
   5   0  -4  123.09   13.50
   5   0  -4   77.89    9.30
  -5   0   4   72.69   11.70
  -5   0   4  111.89   11.90
  -5   0   4   92.79   10.50
   4   0  -4    5.30    3.00
   4   0  -4    5.60    3.90
  -4   0   4    9.40    3.80
  -4   0   4    3.30    2.90
  -4   0   4    0.20    3.60
   3   0  -4  371.86   17.80
   3   0  -4  352.86   15.20
  -3   0   4  356.76   16.20
  -3   0   4  374.16   18.70
   2   0  -4   21.20    3.80
   2   0  -4   19.00    2.70
  -2   0   4   19.20    3.00
  -2   0   4   19.20    4.00
   1   0  -4 3376.76   97.69
   1   0  -4 3339.67   99.29
   1   0  -4 3444.56   97.99
  -1   0   4 3417.16   99.99
  -1   0   4 3452.15   97.69
  -1   0   4 3400.46   97.69
   0   0  -4  396.06   13.10
   0   0  -4  413.16   13.70
   0   0  -4  405.56   13.20
   0   0   4  406.06   13.70
   0   0   4  415.86   13.20
   0   0   4  419.66   13.20
  -1   0  -4   15.40    1.90
  -1   0  -4   11.10    2.10
   1   0   4   16.10    2.50
   1   0   4   14.70    1.90
  -2   0  -4  187.38    9.90
   2   0   4  166.68    8.70
   2   0   4  161.28    9.60
  -3   0  -4 1872.01   61.69
  -3   0  -4 1877.61   60.89
   3   0   4 1853.01   59.99
   3   0   4 1824.12   61.49
  -4   0  -4  317.67   18.40
  -4   0  -4  309.47   17.40
   4   0   4  285.27   16.50
   4   0   4  349.07   19.20
  -5   0  -4   49.40    8.40
  -5   0  -4   52.09    9.50
   5   0   4   56.29    9.10
   5   0   4   29.90    6.90
  -6   0  -4   29.50    8.60
  -6   0  -4   13.70    6.50
  -6   0  -4   24.40    7.50
   6   0   4   27.80    8.50
   6   0   4   21.90    8.90
   6  -1  -4   -1.20    3.70
  -6   1   4    2.40    4.90
  -6   1   4   -0.60    6.20
   5  -1  -4    0.80    4.00
   5  -1  -4   -2.00    4.20
  -5   1   4    1.30    3.70
  -5   1   4   -2.80    4.30
  -5   1   4    2.40    5.20
   4  -1  -4   58.89    7.50
   4  -1  -4   57.89    7.50
   4  -1  -4   60.59    8.80
  -4   1   4   64.69    7.80
  -4   1   4   64.89    9.50
   3  -1  -4   42.50    5.90
   3  -1  -4   40.20    5.10
   3  -1  -4   40.90    5.40
  -3   1   4   39.30    5.00
  -3   1   4   39.90    6.60
   2  -1  -4  525.05   18.80
   2  -1  -4  451.85   18.80
   2  -1  -4  487.05   17.30
  -2   1   4  502.45   17.50
  -2   1   4  494.65   20.00
   1  -1  -4   52.29    2.60
   1  -1  -4   55.19    3.80
  -1   1   4   52.19    2.60
  -1   1   4   54.89    2.50
  -1   1   4   53.99    4.30
  -1   1   4   49.80    4.40
   0  -1  -4    3.40    1.10
   0  -1  -4    4.10    0.90
   0  -1  -4    2.60    0.90
   0   1   4    3.60    1.10
   0   1   4    3.00    0.80
   0   1   4    3.10    1.10
  -1  -1  -4    1.50    1.10
   1   1   4    1.70    0.90
   1   1   4    1.80    1.10
   1   1   4    1.90    1.70
  -2  -1  -4    3.90    1.80
  -2  -1  -4   14.10    2.90
   2   1   4   10.30    2.60
   2   1   4    9.30    2.60
  -3  -1  -4   78.79    7.80
  -3  -1  -4   80.39    8.60
   3   1   4   94.09    9.10
   3   1   4   68.19    8.20
  -4  -1  -4    0.80    3.50
  -4  -1  -4   -1.00    3.30
   4   1   4   -1.60    3.40
   4   1   4    0.50    2.10
  -5  -1  -4    8.10    5.20
  -5  -1  -4    8.80    4.50
   5   1   4    2.80    4.90
   5   1   4    4.20    5.10
  -6  -1  -4   -0.50    5.30
   6   1   4    5.60    6.40
   6   1   4    1.50    5.90
   6  -2  -4   24.40    8.00
   6  -2  -4   22.10    7.70
  -6   2   4   26.00    8.90
  -6   2   4   17.60    6.80
  -6   2   4   20.20    8.30
   5  -2  -4    0.40    4.20
   5  -2  -4   -0.20    3.60
   5  -2  -4    0.20    3.80
  -5   2   4    5.80    4.30
  -5   2   4    7.10    4.20
  -5   2   4   -0.40    2.70
   4  -2  -4  142.09   11.00
   4  -2  -4  136.29   12.30
   4  -2  -4  163.78   11.10
  -4   2   4  161.08   10.60
  -4   2   4  162.18   12.40
   3  -2  -4  130.49    8.30
   3  -2  -4  133.79    9.50
   3  -2  -4  139.49    9.60
  -3   2   4  138.49    8.30
  -3   2   4  147.59   10.50
   2  -2  -4   10.80    2.70
   2  -2  -4   15.20    2.30
  -2   2   4   14.10    2.30
  -2   2   4   18.30    3.50
  -2   2   4   19.50    2.50
   1  -2  -4 1733.03   49.10
   1  -2  -4 1691.93   52.99
  -1   2   4 1741.33   49.00
  -1   2   4 1729.33   53.09
   0  -2  -4    1.40    0.80
   0  -2  -4   -0.20    0.70
   0  -2  -4   -0.10    0.70
   0   2   4    0.20    0.60
   0   2   4    0.70    0.80
  -1  -2  -4   22.30    2.80
  -1  -2  -4   21.70    3.20
   1   2   4   26.10    3.30
   1   2   4   12.20    2.60
  -2  -2  -4   38.20    4.30
  -2  -2  -4   37.40    5.10
   2   2   4   39.30    5.30
   2   2   4   41.40    5.40
  -3  -2  -4  398.86   19.30
  -3  -2  -4  366.76   16.60
   3   2   4  398.66   18.80
   3   2   4  383.96   19.10
  -4  -2  -4   10.50    4.10
  -4  -2  -4    1.90    3.10
   4   2   4    3.60    3.20
   4   2   4    8.00    4.20
  -5  -2  -4   12.90    6.00
  -5  -2  -4   21.00    5.50
   5   2   4   20.00    7.00
   5   2   4   22.30    7.10
  -6  -2  -4    6.30    6.50
   6   2   4   -1.70    5.90
   6  -3  -4   55.19   11.50
  -6   3   4   41.50   10.30
  -6   3   4   63.79   13.70
   5  -3  -4    1.40    4.70
   5  -3  -4    3.00    4.60
  -5   3   4   14.20    5.70
  -5   3   4    3.30    4.50
   4  -3  -4   21.00    5.60
   4  -3  -4   27.80    5.60
  -4   3   4   25.80    6.20
  -4   3   4   10.40    4.10
   3  -3  -4   79.29    8.80
   3  -3  -4   78.49    6.20
  -3   3   4   96.29    9.30
  -3   3   4   91.29    6.40
   2  -3  -4  147.59    6.70
   2  -3  -4  129.39    9.10
  -2   3   4  140.39    8.80
  -2   3   4  137.19    6.20
   1  -3  -4  223.38   10.70
   1  -3  -4  205.98    7.10
  -1   3   4  202.88    9.90
  -1   3   4  200.68    6.90
   0  -3  -4    3.30    1.40
   0  -3  -4    1.60    1.30
   0  -3  -4    1.40    0.90
   0   3   4    1.20    1.00
   0   3   4    0.30    0.90
  -1  -3  -4  124.39    6.70
  -1  -3  -4  144.89    7.90
   1   3   4  115.39    7.10
  -2  -3  -4  174.68    8.90
  -2  -3  -4  185.98   11.00
   2   3   4  187.78   10.90
   2   3   4  187.98   10.90
  -3  -3  -4  392.36   19.80
  -3  -3  -4  382.56   16.30
   3   3   4  399.36   19.80
   3   3   4  372.16   19.30
  -4  -3  -4   10.80    4.70
  -4  -3  -4    2.10    2.50
   4   3   4   10.30    4.90
   4   3   4    6.30    3.90
  -5  -3  -4   17.90    7.10
   5   3   4   22.20    7.20
  -6  -3  -4   15.30    7.30
   6   3   4   -2.30    7.00
   6  -4  -4   -7.90    5.50
  -6   4   4   -2.70    6.10
  -6   4   4   -3.80    6.80
   5  -4  -4   19.40    6.80
  -5   4   4   25.30    6.50
   4  -4  -4   -0.30    3.70
   4  -4  -4    6.90    4.00
  -4   4   4    6.50    4.20
  -4   4   4    6.50    3.60
   3  -4  -4   29.30    6.00
   3  -4  -4   36.40    4.70
  -3   4   4   24.60    4.80
   2  -4  -4  379.26   18.00
   2  -4  -4  381.06   13.70
  -2   4   4  368.26   16.90
  -2   4   4  371.06   13.10
   1  -4  -4   20.80    4.10
  -1   4   4   22.70    3.60
  -1   4   4   25.90    2.40
   0  -4  -4  807.62   25.60
   0  -4  -4  775.12   27.50
   0   4   4  783.22   27.50
  -1  -4  -4    3.50    2.00
  -1  -4  -4    1.40    1.40
   1   4   4    3.20    2.20
  -2  -4  -4  443.06   19.80
  -2  -4  -4  460.95   17.30
   2   4   4  419.86   19.60
  -3  -4  -4   78.29    6.90
  -3  -4  -4   70.49    8.60
   3   4   4   87.59    9.80
  -4  -4  -4  300.57   14.50
  -4  -4  -4  295.67   19.00
   4   4   4  275.37   18.30
  -5  -4  -4  140.39   16.00
   5   4   4  137.59   15.60
  -6  -4  -4   -1.40    6.40
   6   4   4   -2.10    6.50
   6  -5  -4    3.20    7.40
  -6   5   4   -7.10    5.50
  -6   5   4    0.80    8.30
   5  -5  -4   71.99   12.30
  -5   5   4   75.49   11.50
   4  -5  -4    4.10    3.60
   4  -5  -4    0.00    4.10
  -4   5   4   -0.40    3.40
  -4   5   4    0.20    3.10
   3  -5  -4  224.38   15.50
   3  -5  -4  243.18   11.60
  -3   5   4  245.68   14.40
   2  -5  -4  250.97   15.20
   2  -5  -4  275.27   11.00
  -2   5   4  282.07   14.20
   1  -5  -4  229.08   12.60
   1  -5  -4  216.48    9.20
  -1   5   4  209.58   11.40
   0  -5  -4   86.59    7.80
   0  -5  -4   80.59    5.40
   0   5   4   87.09    6.70
  -1  -5  -4 1059.59   36.60
  -1  -5  -4 1058.79   36.00
   1   5   4 1113.69   37.90
  -2  -5  -4  135.99    8.30
  -2  -5  -4  135.69    9.90
   2   5   4  139.39   10.40
  -3  -5  -4   87.89   10.20
  -3  -5  -4   95.19    6.80
   3   5   4   87.49   10.40
  -4  -5  -4  119.89   13.80
   4   5   4  122.59   14.50
  -5  -5  -4    4.30    4.40
   5   5   4   23.30    8.10
  -6  -5  -4   10.30    8.20
   6   5   4    4.70    5.80
   6  -6  -4   15.00    8.60
  -6   6   4   43.50   12.90
   5  -6  -4   -4.00    4.60
  -5   6   4    3.80    5.40
   4  -6  -4   60.69   10.50
  -4   6   4   41.00    7.50
   3  -6  -4   37.80    7.40
   3  -6  -4   49.30    5.60
  -3   6   4   38.80    6.60
   2  -6  -4    8.90    4.20
   2  -6  -4   16.70    3.10
  -2   6   4   12.40    3.80
   1  -6  -4    0.20    2.30
   1  -6  -4   -0.30    1.70
  -1   6   4   -1.00    2.00
   0  -6  -4  141.09    8.00
   0  -6  -4  132.69    9.60
   0   6   4  160.18    9.90
  -1  -6  -4   88.29    8.20
  -1  -6  -4   93.99    8.30
   1   6   4  103.39    9.80
  -2  -6  -4   40.20    5.00
   2   6   4   23.80    5.20
  -3  -6  -4  150.08   13.90
  -3  -6  -4  140.49    9.10
   3   6   4  151.58   14.90
  -4  -6  -4   -1.60    2.60
   4   6   4   -4.40    3.60
  -5  -6  -4   16.30    7.20
   5   6   4   16.20    7.50
  -6  -6  -4   -2.50    6.50
   5  -7  -4    4.00    4.80
  -5   7   4   13.10    6.30
   4  -7  -4   39.30    9.60
  -4   7   4   37.40    7.20
   3  -7  -4   -0.50    3.60
  -3   7   4    3.00    3.50
   2  -7  -4  118.09   12.90
   2  -7  -4  149.79    8.60
  -2   7   4  166.08   11.30
   1  -7  -4   -1.20    1.70
   1  -7  -4    1.20    3.40
  -1   7   4   -1.00    2.30
   0  -7  -4   19.30    3.80
   0  -7  -4   15.00    4.60
   0   7   4   16.00    3.90
  -1  -7  -4  150.88   10.50
  -1  -7  -4  153.58   10.20
   1   7   4  175.68   11.90
  -2  -7  -4  116.39   11.10
  -2  -7  -4  111.19    8.30
   2   7   4  110.59   11.90
  -3  -7  -4   32.10    5.20
  -3  -7  -4   26.00    6.70
   3   7   4   53.59    9.40
  -4  -7  -4    5.40    5.40
   4   7   4    4.80    5.50
  -5  -7  -4   38.10    9.80
   5   7   4   46.90   10.20
   5  -8  -4   -2.50    4.70
   4  -8  -4    2.80    6.20
  -4   8   4    7.60    4.80
   3  -8  -4  108.39   13.90
  -3   8   4   83.39    9.80
   2  -8  -4  194.88   17.70
  -2   8   4  185.38   12.80
   1  -8  -4  102.69    8.60
   1  -8  -4   97.99   11.80
  -1   8   4  105.09   10.40
   0  -8  -4  157.58   13.50
   0  -8  -4  147.99    9.80
   0   8   4  135.69   11.00
  -1  -8  -4   -0.30    2.70
  -1  -8  -4    0.40    2.70
   1   8   4    7.50    4.10
  -2  -8  -4   17.50    5.50
  -2  -8  -4   15.10    4.90
   2   8   4   30.40    7.30
  -3  -8  -4   36.10    8.00
   3   8   4   25.40    8.20
  -4  -8  -4    3.60    4.10
   4   8   4   -1.10    5.40
  -5  -8  -4    1.60    6.20
   5   8   4    7.80    6.50
   4  -9  -4   -2.80    5.30
   3  -9  -4   18.50    7.60
  -3   9   4   17.40    6.00
   2  -9  -4    4.70    5.70
  -2   9   4   11.20    5.00
   1  -9  -4  177.08   16.80
   1  -9  -4  222.98   13.00
  -1   9   4  206.88   14.00
   0  -9  -4   37.00    5.80
   0  -9  -4   35.60    7.40
   0   9   4   28.30    6.60
  -1  -9  -4   12.80    5.50
  -1  -9  -4   20.30    5.10
   1   9   4   20.20    5.40
  -2  -9  -4   16.90    5.80
  -2  -9  -4   13.90    5.20
   2   9   4   12.20    5.80
  -3  -9  -4   15.30    6.30
   3   9   4   15.40    7.10
  -4  -9  -4    3.40    5.90
   4   9   4   -1.60    5.80
   4 -10  -4   -1.30    6.70
   3 -10  -4   13.20    8.50
  -3  10   4    5.30    5.40
   2 -10  -4   16.00    7.50
  -2  10   4   11.60    5.60
   1 -10  -4   -0.70    4.90
  -1  10   4    1.50    4.10
   0 -10  -4   20.50    5.10
   0 -10  -4   10.30    5.70
   0  10   4   16.60    6.00
  -1 -10  -4   15.30    5.50
  -1 -10  -4   -4.30    3.30
   1  10   4    0.50    2.60
  -2 -10  -4    4.10    4.60
   2  10   4    2.10    4.90
   3  10   4   16.10    7.90
  -4 -10  -4   -3.10    6.30
   4  10   4    4.00    7.40
   3 -11  -4   -1.60    5.40
   2 -11  -4   -5.20    5.70
  -2  11   4    4.20    4.90
   1 -11  -4   45.40   10.50
  -1  11   4   25.10    6.70
   0 -11  -4    1.10    5.20
   0  11   4    6.80    5.20
  -1 -11  -4   27.80    7.30
  -1 -11  -4   34.90    8.40
   1  11   4   34.90    8.80
  -2 -11  -4    0.20    5.00
   2  11   4   11.10    6.80
  -3 -11  -4    3.60    6.50
   3  11   4    0.70    6.50
   2 -12  -4   24.30   10.80
   1 -12  -4    3.60    6.40
  -1  12   4    5.60    5.40
   0 -12  -4    3.70    8.30
   0  12   4   12.30    6.80
   1  12   4    0.60    5.40
  -2 -12  -4   16.90    8.20
   2  12   4   20.00    8.50
   2  12  -5    5.10    7.70
  -2 -12   5   -2.20    6.60
  -1 -12   5   -3.70    6.30
   0 -12   5    9.00    7.10
   1 -12   5    0.30    7.20
   2 -12   5   -0.80    8.00
   3  11  -5    6.10    7.40
  -3 -11   5    8.40    6.50
   2  11  -5    4.10    5.60
  -2 -11   5   -4.00    5.30
   1  11  -5    1.50    5.50
  -1 -11   5   -0.80    5.10
   0 -11   5    7.40    6.10
   0 -11   5    9.10    6.20
   1 -11   5   -6.70    5.30
   1 -11   5   -4.50    6.10
   2 -11   5    6.30    7.00
  -3  11  -5   -7.60    8.10
   3 -11   5   -4.20    7.80
   4  10  -5    0.30    4.90
  -4 -10   5    7.70    6.40
   3  10  -5    2.90    6.10
  -3 -10   5    1.90    4.60
   2  10  -5    6.70    4.60
  -2 -10   5    4.80    4.90
   1  10  -5    6.20    5.40
  -1 -10   5    2.10    4.60
   0  10  -5    4.60    4.20
   0 -10   5    1.30    4.40
   0 -10   5    3.30    4.60
   1 -10   5   10.20    5.90
   1 -10   5    8.50    6.60
   2 -10   5    3.40    4.40
   2 -10   5    4.00    5.90
   3 -10   5   81.59   14.50
  -4  10  -5    8.00    8.70
   4 -10   5   16.30    8.60
   4   9  -5   29.30    9.30
  -4  -9   5   27.30    8.20
   3   9  -5   54.49   10.90
  -3  -9   5   67.99   10.40
   2   9  -5   22.90    7.00
  -2  -9   5   39.90    8.00
   1   9  -5    3.10    4.50
  -1  -9   5    2.70    3.60
  -1  -9   5    8.30    4.30
   0   9  -5   10.50    4.20
   0  -9   5   21.10    6.60
   0  -9   5   22.60    6.10
  -1   9  -5   10.90    4.30
   1  -9   5   21.90    6.70
   1  -9   5   20.40    5.70
   2  -9   5  120.09   14.90
   2  -9   5  150.98   14.30
   3  -9   5   -1.20    4.70
   3  -9   5    2.00    5.80
  -4   9  -5   -2.50    7.20
   4  -9   5   -1.60    6.70
   5   8  -5   23.70    9.60
  -5  -8   5   40.70    9.70
   4   8  -5    1.80    4.30
  -4  -8   5   -1.70    4.20
   3   8  -5   19.10    6.30
  -3  -8   5   35.90    7.70
   2   8  -5   -0.20    3.90
  -2  -8   5    8.60    4.40
   1   8  -5   35.50    6.70
  -1  -8   5   40.70    6.20
  -1  -8   5   53.39    7.70
   0   8  -5  106.89   10.00
   0  -8   5  122.49   11.40
   0  -8   5  118.19   11.80
  -1   8  -5   45.90    6.10
   1  -8   5   57.49    8.20
   1  -8   5   45.50    8.40
   2  -8   5  236.58   15.30
   2  -8   5  235.68   17.70
   3  -8   5   94.79   13.70
   3  -8   5  117.79   12.60
  -4   8  -5   -1.70    5.50
   4  -8   5    3.20    6.00
  -5   8  -5    8.00    8.80
   5  -8   5    0.70    6.90
   5   7  -5    8.50    7.00
  -5  -7   5    3.70    5.80
   4   7  -5    6.80    5.60
  -4  -7   5    6.40    5.30
   3   7  -5   27.40    7.20
  -3  -7   5   42.70    7.70
   2   7  -5   -1.20    3.10
  -2  -7   5    0.70    3.00
  -2  -7   5    1.10    2.00
   1   7  -5    2.90    2.30
  -1  -7   5   -0.80    1.60
  -1  -7   5    0.80    2.50
   0   7  -5   53.29    6.40
   0  -7   5   40.30    6.30
   0  -7   5   47.30    7.00
  -1   7  -5    8.70    2.80
   1  -7   5    4.50    3.10
   1  -7   5    5.00    3.70
  -2   7  -5   46.00    5.10
   2  -7   5   42.50    6.90
   2  -7   5   17.90    6.20
   3  -7   5    4.10    3.90
   3  -7   5    3.60    5.00
  -4   7  -5    2.80    4.50
   4  -7   5    6.00    4.50
   4  -7   5    1.10    4.70
  -5   7  -5   18.80    9.70
   5  -7   5    0.50    6.30
   6   6  -5    2.50    6.40
  -6  -6   5    8.10    7.00
   5   6  -5    7.50    5.20
  -5  -6   5    4.30    5.20
   4   6  -5  131.29   15.20
  -4  -6   5  126.19   13.00
   3   6  -5   95.59   11.50
  -3  -6   5   87.79   10.00
   2   6  -5   90.59    9.90
   2   6  -5   86.39    5.20
  -2  -6   5   76.89    5.00
  -2  -6   5   72.19    8.30
   1   6  -5   34.90    5.40
  -1  -6   5   25.60    4.90
  -1  -6   5   29.30    4.40
   0   6  -5    7.50    2.50
   0  -6   5   10.20    3.50
   0  -6   5   10.60    3.30
  -1   6  -5   11.10    2.40
   1  -6   5    5.70    3.40
   1  -6   5   10.90    3.60
  -2   6  -5   18.60    3.00
   2  -6   5   20.30    4.70
   2  -6   5    9.80    3.90
  -3   6  -5   24.40    7.30
  -3   6  -5   20.40    3.90
   3  -6   5   24.40    5.60
   3  -6   5   12.40    5.60
  -4   6  -5    1.80    4.40
   4  -6   5   -0.70    4.00
   4  -6   5   -3.10    2.80
  -5   6  -5   48.50   11.90
   5  -6   5   41.20   10.50
   5  -6   5   54.19   10.40
  -6   6  -5   -0.90    8.90
   6  -6   5   -5.20    6.60
   6   5  -5   -1.30    6.60
  -6  -5   5   -5.90    4.90
   5   5  -5    1.00    5.00
  -5  -5   5   -5.30    3.70
   4   5  -5    0.30    3.90
  -4  -5   5    6.30    3.90
   3   5  -5   20.30    5.90
  -3  -5   5    7.10    4.10
   2   5  -5  242.68   14.20
   2   5  -5  233.38    8.50
   2   5  -5  228.58    8.20
  -2  -5   5  221.48   12.70
  -2  -5   5  228.98    8.20
   1   5  -5  432.16   18.30
  -1  -5   5  419.76   16.10
  -1  -5   5  422.46   18.20
   0   5  -5  484.35   18.40
   0  -5   5  489.55   20.00
   0  -5   5  514.75   19.90
  -1   5  -5   10.50    2.10
   1  -5   5   13.20    3.60
   1  -5   5   11.00    3.70
  -2   5  -5   15.40    2.60
   2  -5   5   12.00    3.80
   2  -5   5    6.30    3.80
  -3   5  -5    6.70    2.60
  -3   5  -5    7.00    4.40
   3  -5   5   13.50    4.30
   3  -5   5    3.50    3.40
  -4   5  -5   10.60    6.20
  -4   5  -5   -6.30    3.20
   4  -5   5    4.10    4.50
   4  -5   5    2.80    5.00
  -5   5  -5   15.70    8.30
   5  -5   5    5.20    5.70
   5  -5   5   15.20    6.40
  -6   5  -5    2.80    8.70
  -6   5  -5    1.10   14.10
   6  -5   5   10.90    8.30
   6   4  -5   -1.00    4.20
  -6  -4   5    4.40    6.50
   5   4  -5   38.10    8.40
  -5  -4   5   39.40    7.90
   4   4  -5    8.50    5.30
  -4  -4   5   13.30    4.40
   3   4  -5    2.50    3.30
  -3  -4   5    2.90    2.80
   2   4  -5   52.99    7.00
  -2  -4   5   30.60    4.90
   1   4  -5   48.20    3.70
   1   4  -5   47.80    4.40
   1   4  -5   46.70    5.40
  -1  -4   5   50.29    3.70
  -1  -4   5   45.20    5.10
   0   4  -5  105.99    5.80
   0  -4   5  102.99    7.00
   0  -4   5  103.89    6.90
  -1   4  -5  169.78    6.90
   1  -4   5  187.68    7.50
   1  -4   5  167.58    9.70
   1  -4   5  180.18   10.70
  -2   4  -5   14.30    2.30
  -2   4  -5   16.70    2.80
  -2   4  -5   13.70    4.70
   2  -4   5   13.70    3.60
   2  -4   5   18.20    4.40
   2  -4   5   12.70    2.60
  -3   4  -5    8.60    4.10
  -3   4  -5    5.30    2.50
   3  -4   5    4.70    3.20
   3  -4   5    5.70    3.40
  -4   4  -5   57.99    7.40
  -4   4  -5   79.09   11.80
   4  -4   5   79.89   11.00
   4  -4   5   67.39    9.70
  -5   4  -5   52.99   11.10
   5  -4   5   31.20    8.20
   5  -4   5   43.40    8.80
  -6   4  -5    5.90    6.20
  -6   4  -5    9.30    8.20
   6  -4   5   11.80    7.50
   6  -4   5    2.80    6.90
   6   3  -5   17.00    6.60
  -6  -3   5    8.20    6.10
   5   3  -5  181.38   18.20
  -5  -3   5  197.28   17.00
   4   3  -5   34.20    7.30
  -4  -3   5   20.10    5.50
   3   3  -5   27.00    5.90
  -3  -3   5   15.60    4.20
   2   3  -5  143.29    9.70
  -2  -3   5  149.19    9.00
   1   3  -5    1.00    1.00
   1   3  -5   -0.20    1.40
   1   3  -5    0.60    1.00
  -1  -3   5    0.00    0.80
  -1  -3   5    1.10    1.40
   0   3  -5  103.39    6.60
   0   3  -5   96.89    5.00
   0  -3   5  108.29    6.20
   0  -3   5  100.69    4.80
   0  -3   5  108.09    6.20
  -1   3  -5   19.00    1.40
  -1   3  -5   13.50    3.30
   1  -3   5   25.40    3.90
   1  -3   5   19.80    1.80
   1  -3   5   18.50    3.10
  -2   3  -5  184.28    8.20
  -2   3  -5  219.98   13.20
  -2   3  -5  186.08    8.30
   2  -3   5  184.58   10.60
   2  -3   5  202.48   12.00
  -3   3  -5   14.40    5.00
  -3   3  -5   15.50    3.70
   3  -3   5    8.00    4.10
   3  -3   5   15.70    4.10
   3  -3   5   13.20    3.30
  -4   3  -5    3.20    3.20
  -4   3  -5   -0.20    3.60
   4  -3   5    5.20    4.70
   4  -3   5   -0.50    3.10
   4  -3   5    1.60    3.30
  -5   3  -5    5.00    4.50
  -5   3  -5    1.90    4.30
  -5   3  -5   -0.10    4.90
   5  -3   5   12.60    4.90
   5  -3   5    5.70    5.70
   5  -3   5    1.80    5.50
  -6   3  -5    1.10    5.70
  -6   3  -5    4.60    6.40
   6  -3   5   -3.00    6.30
   6  -3   5    7.50    6.90
   6   2  -5   32.10    8.90
  -6  -2   5   36.60   10.70
  -6  -2   5   37.40    9.00
   5   2  -5   18.80    6.70
  -5  -2   5    9.80    5.00
   4   2  -5   41.30    7.80
  -4  -2   5   46.70    7.20
  -4  -2   5   47.90    5.20
   3   2  -5   16.20    4.50
   3   2  -5   14.60    2.20
  -3  -2   5   13.70    3.60
  -3  -2   5   14.80    2.00
  -3  -2   5   13.10    2.20
   2   2  -5  121.29    8.60
  -2  -2   5  139.19    8.20
   1   2  -5  909.51   27.50
   1   2  -5  934.71   30.70
   1   2  -5  932.01   27.50
  -1  -2   5  924.11   27.70
  -1  -2   5  954.60   30.20
   0   2  -5  999.80   30.30
   0   2  -5  917.61   29.50
   0   2  -5  930.01   28.10
   0  -2   5  936.61   29.60
   0  -2   5  872.71   29.60
   0  -2   5  922.91   27.90
   0  -2   5  946.11   30.10
  -1   2  -5  288.17    8.80
  -1   2  -5  286.97    8.80
  -1   2  -5  299.37   13.60
   1  -2   5  297.97   13.00
   1  -2   5  268.97   12.00
  -2   2  -5 1392.36   42.90
  -2   2  -5 1364.16   47.60
  -2   2  -5 1350.96   42.50
   2  -2   5 1415.06   45.90
   2  -2   5 1417.46   42.50
   2  -2   5 1402.36   46.80
  -3   2  -5  159.18   12.10
  -3   2  -5  176.88   10.10
   3  -2   5  156.98   11.50
   3  -2   5  163.58    9.50
   3  -2   5  154.68   11.20
  -4   2  -5   27.60    5.80
  -4   2  -5   31.80    7.10
   4  -2   5    9.90    4.70
   4  -2   5   31.00    6.60
   4  -2   5   29.00    5.50
  -5   2  -5    5.90    5.30
  -5   2  -5   11.20    5.60
  -5   2  -5   15.60    5.30
   5  -2   5    8.50    5.00
   5  -2   5   12.70    5.60
   5  -2   5   23.00    7.00
  -6   2  -5   -3.60    5.80
  -6   2  -5    0.00    5.70
  -6   2  -5    6.50    6.30
   6  -2   5   -1.20    5.30
   6  -2   5   -2.50    6.80
   6   1  -5   14.00    7.30
  -6  -1   5   12.80    6.40
  -6  -1   5    0.00    6.40
   5   1  -5   41.40    8.00
  -5  -1   5   42.10    7.80
  -5  -1   5   53.29    9.90
   4   1  -5   50.09    5.90
   4   1  -5   30.00    6.20
  -4  -1   5   31.60    5.00
  -4  -1   5   43.20    6.80
   3   1  -5  500.65   18.20
   3   1  -5  487.35   22.40
  -3  -1   5  519.45   21.10
   2   1  -5   22.30    2.40
   2   1  -5   19.90    3.60
  -2  -1   5   20.00    2.10
  -2  -1   5   16.90    3.00
   1   1  -5 2665.93   75.49
   1   1  -5 2636.54   78.29
  -1  -1   5 2642.74   75.59
  -1  -1   5 2591.14   77.09
   0   1  -5   10.60    1.40
   0   1  -5   10.60    1.20
   0   1  -5   12.30    1.90
   0   1  -5   15.10    2.20
   0  -1   5   10.50    1.30
   0  -1   5   11.30    1.90
   0  -1   5    9.70    1.90
   0  -1   5   12.60    1.50
  -1   1  -5  134.69    7.60
  -1   1  -5  124.49    4.70
   1  -1   5  132.09    4.90
   1  -1   5  124.39    7.10
   1  -1   5  114.09    6.70
  -2   1  -5   77.19    7.80
   2  -1   5   75.39    7.10
   2  -1   5   75.69    5.10
   2  -1   5   84.79    7.70
  -3   1  -5   -1.70    2.60
   3  -1   5   -2.30    1.60
   3  -1   5    1.30    3.00
   3  -1   5   -0.30    2.40
  -4   1  -5   45.80    7.90
  -4   1  -5   62.89    9.00
   4  -1   5   50.29    8.10
   4  -1   5   55.19    8.30
   4  -1   5   52.69    7.60
  -5   1  -5    1.20    3.80
  -5   1  -5    3.90    3.60
  -5   1  -5   -2.20    5.00
   5  -1   5    4.00    4.20
   5  -1   5   -0.10    4.90
  -6   1  -5    0.30    5.60
  -6   1  -5    0.10    5.80
  -6   1  -5    6.80    6.30
   6  -1   5    1.10    6.80
   6  -1   5   -0.80    5.70
   6   0  -5   -1.20    5.00
  -6   0   5   -1.80    4.10
  -6   0   5   -2.60    4.40
   5   0  -5   -1.20    4.30
   5   0  -5    0.70    4.10
  -5   0   5   -1.90    4.00
  -5   0   5   -0.40    3.60
  -5   0   5   -0.30    3.60
   4   0  -5    0.80    2.30
   4   0  -5   -0.50    2.90
  -4   0   5    0.10    2.50
  -4   0   5   -0.20    2.70
   3   0  -5    0.00    1.50
   3   0  -5    1.70    1.80
  -3   0   5    0.70    1.90
  -3   0   5    3.80    2.30
   2   0  -5   -0.60    1.10
   2   0  -5    1.00    1.80
  -2   0   5    0.60    1.20
  -2   0   5    1.10    1.80
   1   0  -5    0.40    0.80
   1   0  -5    0.50    1.10
   1   0  -5   -0.50    0.60
  -1   0   5    0.30    1.30
  -1   0   5    0.00    0.70
  -1   0   5    0.10    0.60
   0   0  -5    0.40    0.70
   0   0  -5   -0.50    0.60
   0   0  -5   -0.30    0.30
   0   0   5    0.80    0.90
   0   0   5   -0.10    0.60
   0   0   5   -0.10    0.60
  -1   0  -5    0.40    1.10
  -1   0  -5    0.70    0.70
   1   0   5    0.10    0.60
   1   0   5   -0.40    1.10
  -2   0  -5    1.50    2.10
   2   0   5    1.30    2.00
   2   0   5   -0.40    1.40
  -3   0  -5    1.50    2.70
   3   0   5    0.50    3.30
   3   0   5   -0.30    2.20
  -4   0  -5    1.10    3.70
  -4   0  -5   -1.90    2.80
   4   0   5    5.70    3.80
   4   0   5   -4.40    2.50
  -5   0  -5    5.70    4.50
  -5   0  -5    4.80    4.70
   5   0   5   -3.60    4.30
   5   0   5   -1.10    4.00
  -6   0  -5   -7.90    4.60
  -6   0  -5    0.00    5.80
  -6   0  -5   -1.20    6.50
   6   0   5    1.50    6.20
   6   0   5   -1.80    5.40
   6  -1  -5    2.50    6.20
  -6   1   5   24.60    7.50
  -6   1   5   24.00    7.40
   5  -1  -5   54.39    9.00
   5  -1  -5   62.39    8.70
  -5   1   5   43.20    8.90
  -5   1   5   62.59    8.60
  -5   1   5   61.09    9.30
   4  -1  -5   40.70    6.80
   4  -1  -5   42.90    6.60
  -4   1   5   41.70    6.20
  -4   1   5   46.60    8.10
   3  -1  -5  481.85   20.30
   3  -1  -5  522.75   21.90
  -3   1   5  485.75   19.50
  -3   1   5  503.85   22.70
   2  -1  -5   17.50    3.40
   2  -1  -5   16.90    3.00
  -2   1   5   20.60    3.90
  -2   1   5   19.80    2.80
   1  -1  -5 2596.74   73.99
   1  -1  -5 2548.55   76.19
  -1   1   5 2616.94   73.79
  -1   1   5 2591.14   77.29
   0  -1  -5   10.90    1.80
   0  -1  -5   11.90    1.50
   0  -1  -5   12.70    2.00
   0   1   5   12.90    1.60
   0   1   5    8.90    1.80
   0   1   5   15.40    2.20
  -1  -1  -5  132.19    6.80
   1   1   5  120.79    6.10
   1   1   5  122.89    7.00
  -2  -1  -5   79.89    6.90
  -2  -1  -5   76.39    7.40
   2   1   5   82.59    7.60
   2   1   5   70.49    5.60
  -3  -1  -5    1.70    2.50
  -3  -1  -5    4.30    2.90
   3   1   5    0.60    2.50
   3   1   5   -1.00    2.70
  -4  -1  -5   45.80    7.90
  -4  -1  -5   59.59    7.90
   4   1   5   59.79    8.40
   4   1   5   63.19    9.50
  -5  -1  -5    0.00    3.60
  -5  -1  -5   -5.00    4.00
   5   1   5    5.60    4.70
   5   1   5   -2.40    4.60
  -6  -1  -5    4.60    5.90
   6   1   5    1.00    5.60
   6   1   5    0.00    6.20
   6  -2  -5   32.60    8.50
   6  -2  -5   25.30    8.40
  -6   2   5   24.60    8.90
  -6   2   5   40.50    9.50
   5  -2  -5   19.90    6.30
   5  -2  -5   12.90    6.20
  -5   2   5   22.10    7.00
  -5   2   5   14.40    4.90
   4  -2  -5   47.80    6.80
   4  -2  -5   49.60    7.60
   4  -2  -5   40.80    6.90
  -4   2   5   63.09    7.10
  -4   2   5   53.69    8.70
   3  -2  -5    7.80    3.20
   3  -2  -5    8.70    2.80
   3  -2  -5   13.60    3.70
  -3   2   5   20.40    3.50
  -3   2   5   11.30    3.40
   2  -2  -5  117.89    7.90
   2  -2  -5  121.09    5.90
  -2   2   5  127.29    5.90
  -2   2   5  122.49    5.90
  -2   2   5  124.79    8.50
   1  -2  -5  933.31   31.10
  -1   2   5  960.00   31.60
   0  -2  -5  912.01   28.50
   0  -2  -5  921.11   30.00
   0  -2  -5  937.21   28.60
   0   2   5  956.80   30.20
   0   2   5  949.90   28.60
  -1  -2  -5  280.97   12.40
  -1  -2  -5  301.77   12.00
   1   2   5  296.07   12.10
   1   2   5  276.97   12.40
  -2  -2  -5 1401.36   44.70
  -2  -2  -5 1353.16   46.70
   2   2   5 1419.86   47.00
   2   2   5 1401.96   45.80
  -3  -2  -5  143.89    9.30
  -3  -2  -5  156.88   11.50
   3   2   5  131.69   11.80
   3   2   5  166.68   11.10
  -4  -2  -5   18.70    5.30
  -4  -2  -5   39.50    6.10
   4   2   5   20.10    6.10
   4   2   5   27.80    6.40
  -5  -2  -5   14.00    4.90
  -5  -2  -5   16.90    6.40
   5   2   5   14.20    5.60
   5   2   5   11.30    5.50
  -6  -2  -5   -0.70    5.70
   6   2   5    2.10    4.50
   6   2   5    4.00    6.20
   6  -3  -5    8.50    6.90
  -6   3   5   10.90    6.50
  -6   3   5   17.80    8.20
   5  -3  -5  169.28   16.60
   5  -3  -5  163.28   12.50
  -5   3   5  216.18   16.30
  -5   3   5  163.68   12.40
   4  -3  -5   44.50    6.20
   4  -3  -5   32.50    7.00
  -4   3   5   30.90    6.70
  -4   3   5   43.30    6.10
   3  -3  -5   27.00    5.50
   3  -3  -5   22.50    3.60
  -3   3   5   15.50    3.10
  -3   3   5   26.00    5.10
   2  -3  -5  156.88   10.00
   2  -3  -5  157.18    6.60
  -2   3   5  134.99    9.10
  -2   3   5  154.98    6.30
  -2   3   5  154.88    6.60
   1  -3  -5    0.60    0.50
   1  -3  -5    0.60    1.60
  -1   3   5    0.50    0.50
  -1   3   5    0.30    1.10
   0  -3  -5   96.19    6.10
   0  -3  -5   99.79    5.10
   0  -3  -5  104.09    5.40
   0   3   5  108.89    6.40
   0   3   5   94.29    5.20
  -1  -3  -5   17.00    2.90
  -1  -3  -5   18.70    3.20
   1   3   5   21.20    3.50
   1   3   5   15.90    2.90
  -2  -3  -5  180.88   11.00
  -2  -3  -5  196.88    9.70
   2   3   5  203.58   11.50
   2   3   5  166.48   10.40
  -3  -3  -5   16.00    3.70
  -3  -3  -5   19.60    5.10
   3   3   5   14.00    4.60
   3   3   5   13.80    4.60
  -4  -3  -5   -1.10    3.70
  -4  -3  -5    4.50    3.00
   4   3   5   -1.00    3.40
   4   3   5    1.60    3.30
  -5  -3  -5    1.20    3.20
   5   3   5    7.60    4.50
  -6  -3  -5    1.40    6.10
   6   3   5   -3.00    5.70
   6  -4  -5    2.70    6.70
  -6   4   5   -0.20    7.20
  -6   4   5    7.70    6.50
   5  -4  -5   45.30    9.20
  -5   4   5   56.89   10.00
   4  -4  -5   17.30    4.30
   4  -4  -5   11.60    5.00
  -4   4   5   10.40    3.50
  -4   4   5   15.70    5.20
   3  -4  -5   -0.30    1.80
   3  -4  -5    2.40    3.20
  -3   4   5    1.90    3.20
  -3   4   5    4.30    1.90
   2  -4  -5   38.90    6.00
   2  -4  -5   44.00    3.30
  -2   4   5   33.40    5.10
  -2   4   5   40.50    2.80
   1  -4  -5   41.50    5.60
   1  -4  -5   43.70    2.80
  -1   4   5   42.20    2.90
  -1   4   5   44.70    5.20
   0  -4  -5   91.29    5.30
   0  -4  -5  100.69    6.80
   0   4   5   90.69    6.50
  -1  -4  -5  179.78    9.40
  -1  -4  -5  189.78   10.10
   1   4   5  182.58   10.20
  -2  -4  -5   18.80    4.40
  -2  -4  -5   15.70    3.10
   2   4   5    7.60    3.40
  -3  -4  -5    7.50    4.10
  -3  -4  -5    3.80    2.60
   3   4   5   11.20    4.60
  -4  -4  -5   85.39   11.40
  -4  -4  -5   62.69    7.40
   4   4   5   62.19    9.90
  -5  -4  -5   33.30    8.80
   5   4   5   38.80    9.50
  -6  -4  -5    8.80    5.80
   6   4   5    5.50    7.80
   6  -5  -5   11.00    8.70
  -6   5   5    9.80    6.80
   5  -5  -5    7.40    6.50
  -5   5   5    1.30    5.20
   4  -5  -5    1.60    4.30
  -4   5   5    0.10    2.40
   3  -5  -5   15.40    3.10
   3  -5  -5    3.30    3.90
  -3   5   5   21.20    5.50
   2  -5  -5  210.68   13.40
   2  -5  -5  223.88    9.00
  -2   5   5  214.78   12.20
  -2   5   5  218.88    8.50
   1  -5  -5  439.66   19.70
   1  -5  -5  413.66   15.10
  -1   5   5  461.15   19.00
  -1   5   5  448.96   16.50
   0  -5  -5  488.95   17.80
   0  -5  -5  512.35   20.40
   0   5   5  473.35   19.90
  -1  -5  -5    8.60    2.90
  -1  -5  -5   13.10    3.20
   1   5   5   10.60    3.20
  -2  -5  -5   26.20    5.40
  -2  -5  -5   13.40    3.30
   2   5   5   16.90    4.70
  -3  -5  -5    8.50    3.60
  -3  -5  -5    7.00    3.00
   3   5   5    3.40    3.90
  -4  -5  -5    2.90    3.30
  -4  -5  -5   -4.20    3.30
   4   5   5    2.80    3.40
  -5  -5  -5    3.00    5.50
   5   5   5    7.50    6.10
  -6  -5  -5   -5.20    6.20
   6   5   5   -0.20    4.70
   6  -6  -5    7.50    8.50
  -6   6   5    6.40    7.80
   5  -6  -5   10.50    7.10
  -5   6   5    6.30    5.70
   4  -6  -5  159.58   16.60
  -4   6   5  123.49   12.80
   3  -6  -5  111.69   12.60
   3  -6  -5  112.79    8.20
  -3   6   5   81.69    9.50
   2  -6  -5   72.29    9.50
   2  -6  -5   69.09    4.90
  -2   6   5  100.09    9.40
   1  -6  -5   27.70    3.70
   1  -6  -5   27.80    5.30
  -1   6   5   25.90    4.60
   0  -6  -5   13.20    3.70
   0  -6  -5   11.50    2.80
   0   6   5   12.80    3.40
  -1  -6  -5   11.00    3.20
  -1  -6  -5   14.80    3.80
   1   6   5    6.50    3.30
  -2  -6  -5   14.80    3.80
  -2  -6  -5   13.10    4.40
   2   6   5   15.80    4.40
  -3  -6  -5   24.90    4.70
  -3  -6  -5   32.60    7.10
   3   6   5   24.60    5.90
  -4  -6  -5   -4.20    4.00
   4   6   5    7.50    4.80
  -5  -6  -5   43.30   10.30
   5   6   5   48.90   11.10
  -6  -6  -5   -4.90    6.50
   5  -7  -5   33.70   10.30
  -5   7   5    8.00    6.10
   4  -7  -5    3.50    5.40
  -4   7   5    5.00    4.80
   3  -7  -5   48.20    8.70
  -3   7   5   26.90    5.60
   2  -7  -5    3.60    3.50
   2  -7  -5    0.70    2.20
  -2   7   5    5.90    3.40
   1  -7  -5    3.80    2.50
   1  -7  -5    1.70    2.10
  -1   7   5    0.30    2.80
   0  -7  -5   45.20    5.50
   0  -7  -5   53.99    7.60
   0   7   5   43.50    6.50
  -1  -7  -5    1.70    2.40
  -1  -7  -5    3.70    2.70
   1   7   5   -0.10    1.70
  -2  -7  -5   40.20    6.00
  -2  -7  -5   30.10    6.00
   2   7   5   35.20    7.00
  -3  -7  -5   -1.20    2.30
  -3  -7  -5    2.00    3.30
   3   7   5    1.50    4.30
  -4  -7  -5   11.70    5.90
   4   7   5   13.10    6.10
  -5  -7  -5   -0.50    3.70
   5   7   5    0.30    5.60
   5  -8  -5   31.90   10.70
   4  -8  -5   -1.90    4.60
  -4   8   5   -0.20    4.40
   3  -8  -5   35.60    8.60
  -3   8   5   28.40    6.60
   2  -8  -5    6.00    4.60
  -2   8   5    5.60    4.00
   1  -8  -5   59.39    6.30
   1  -8  -5   36.20    7.50
  -1   8   5   49.40    7.50
   0  -8  -5  105.39    9.00
   0  -8  -5  115.39   11.70
   0   8   5  113.59   11.20
  -1  -8  -5   45.80    6.60
  -1  -8  -5   41.80    6.90
   1   8   5   45.40    7.70
  -2  -8  -5  231.88   13.90
  -2  -8  -5  233.38   15.00
   2   8   5  202.08   15.10
  -3  -8  -5   83.79   11.30
   3   8   5  138.89   15.50
  -4  -8  -5    3.10    5.60
   4   8   5   -0.60    5.40
  -5  -8  -5   18.10    8.10
   5   8   5    5.00    7.00
   4  -9  -5   20.10    7.50
  -4   9   5   23.30    8.20
   3  -9  -5   58.89   11.60
  -3   9   5   59.99    9.50
   2  -9  -5   29.40    8.10
  -2   9   5   41.00    7.60
   1  -9  -5   14.40    6.20
  -1   9   5    5.70    4.10
   0  -9  -5   20.30    6.00
   0  -9  -5   12.30    4.00
   0   9   5   21.60    5.80
  -1  -9  -5   18.30    4.80
  -1  -9  -5   10.50    4.70
   1   9   5   15.60    5.80
  -2  -9  -5  145.19   12.80
  -2  -9  -5  136.39   13.10
   2   9   5  111.99   13.50
  -3  -9  -5   -1.20    4.10
   3   9   5   -0.40    5.00
  -4  -9  -5    2.40    6.20
   4   9   5    7.50    7.00
   4 -10  -5    6.00    7.00
   3 -10  -5    9.60    7.50
  -3  10   5    4.00    4.90
   2 -10  -5    5.70    6.30
  -2  10   5    7.90    5.10
   1 -10  -5   -0.40    4.70
  -1  10   5    0.90    2.80
   0 -10  -5    5.40    5.90
   0 -10  -5    1.20    3.10
   0  10   5    2.00    3.90
  -1 -10  -5   17.80    5.60
  -1 -10  -5   12.30    6.60
   1  10   5   14.40    6.00
  -2 -10  -5   -5.30    3.60
   2  10   5    4.90    5.50
   3  10   5   43.90    9.30
  -4 -10  -5    4.90    7.40
   4  10   5    2.30    6.60
   3 -11  -5    0.20    8.30
   2 -11  -5   11.60    7.70
  -2  11   5    4.00    5.50
   1 -11  -5    3.70    6.20
  -1  11   5    4.30    3.90
   0 -11  -5    6.10    5.70
   0  11   5    2.60    4.00
  -1 -11  -5    2.60    4.60
  -1 -11  -5   -1.40    4.90
   1  11   5    0.00    4.90
  -2 -11  -5    2.00    5.60
   2  11   5    7.50    6.80
  -3 -11  -5    3.80    4.90
   3  11   5    1.50    5.20
   2 -12  -5    2.70    7.70
   1 -12  -5    0.70    6.80
  -1  12   5    0.20    5.30
   0 -12  -5    1.80    8.20
   0  12   5    1.20    4.20
   1  12   5   -2.80    4.80
  -1 -12   6   -1.90    5.90
   0 -12   6    9.00    7.00
   1 -12   6   -1.40    7.20
   1 -12   6   -1.40    6.10
   3  11  -6    2.10    6.60
  -3 -11   6    3.60    6.30
   2  11  -6    8.00    6.70
  -2 -11   6   -1.60    5.40
   1  11  -6   22.60    7.50
  -1 -11   6    6.40    5.90
   0 -11   6   11.50    6.40
   0 -11   6   -2.10    5.30
   1 -11   6   -6.10    4.80
   1 -11   6   -7.00    4.70
   2 -11   6    1.20    7.40
  -3  11  -6   -6.40    8.00
   3 -11   6   10.50    8.30
   4  10  -6    6.00    8.20
  -4 -10   6   -1.40    6.00
   3  10  -6    2.70    4.30
  -3 -10   6   -4.30    5.10
   2  10  -6   17.30    7.20
  -2 -10   6   25.30    7.10
   1  10  -6    4.50    5.30
  -1 -10   6    1.10    4.30
   0  10  -6   17.80    5.90
   0 -10   6   20.10    6.40
   0 -10   6   20.40    6.70
   1 -10   6   16.70    7.10
   1 -10   6   12.50    6.60
   2 -10   6   -3.50    4.80
   2 -10   6    2.30    3.90
  -3  10  -6   -1.90    7.10
   3 -10   6    5.00    7.70
  -4  10  -6   -0.10    6.70
   4 -10   6   -5.50    7.00
   4   9  -6   -1.70    4.80
  -4  -9   6    4.20    5.30
   3   9  -6    1.00    5.10
  -3  -9   6   -0.20    4.30
   2   9  -6  111.99   13.40
  -2  -9   6  122.39   13.00
   1   9  -6  144.89   13.70
  -1  -9   6  138.49   12.10
  -1  -9   6  144.59   13.50
   0   9  -6   15.30    4.40
   0  -9   6    9.50    4.90
   0  -9   6   18.80    5.70
   1  -9   6   12.40    5.60
   1  -9   6   15.50    6.00
   2  -9   6   11.90    6.50
   2  -9   6    2.20    4.40
  -3   9  -6   -0.80    6.10
   3  -9   6    6.60    5.50
   3  -9   6    0.30    5.50
  -4   9  -6    6.30    6.20
   4  -9   6    6.90    5.40
   5   8  -6    5.90    7.00
  -5  -8   6    5.60    5.00
   4   8  -6    4.80    6.20
  -4  -8   6    7.40    5.40
   3   8  -6   30.40    7.30
  -3  -8   6   28.70    7.00
   2   8  -6   33.00    7.60
  -2  -8   6   21.10    5.90
   1   8  -6   20.20    5.30
  -1  -8   6   20.10    5.40
  -1  -8   6   24.10    5.40
   0   8  -6  318.97   16.10
   0  -8   6  338.57   18.10
   0  -8   6  327.97   18.10
  -1   8  -6   10.00    3.30
   1  -8   6   -3.20    3.40
   1  -8   6    4.00    3.70
   2  -8   6  111.89   13.80
   2  -8   6  105.99   11.90
  -3   8  -6   22.00    7.60
   3  -8   6   20.20    6.30
   3  -8   6   13.80    6.90
  -4   8  -6    2.90    7.50
   4  -8   6    6.20    6.80
   4  -8   6   20.10    7.20
  -5   8  -6   18.90   10.50
   5  -8   6   11.70    9.00
   5   7  -6    3.30    6.70
  -5  -7   6    1.30    3.70
   4   7  -6   42.90    9.90
  -4  -7   6   52.99    9.80
   3   7  -6   72.19   11.00
  -3  -7   6   78.79    9.70
   2   7  -6   22.10    5.90
   2   7  -6   20.80    4.40
  -2  -7   6   18.50    3.40
  -2  -7   6   27.50    5.80
   1   7  -6   29.90    5.50
  -1  -7   6   26.70    5.10
  -1  -7   6   34.70    5.10
   0   7  -6   14.30    3.50
   0  -7   6   20.30    5.00
   0  -7   6   13.80    4.00
  -1   7  -6   53.49    5.60
   1  -7   6   66.69    8.30
   1  -7   6   45.80    7.70
  -2   7  -6   74.19    5.60
   2  -7   6   68.99   10.20
   2  -7   6   85.29    9.70
  -3   7  -6    4.00    5.30
   3  -7   6    1.00    4.10
   3  -7   6    1.30    3.80
  -4   7  -6    7.50    6.30
   4  -7   6    3.20    4.70
   4  -7   6    2.10    3.90
  -5   7  -6    5.90    8.10
   5  -7   6   16.70    8.60
   6   6  -6    3.30    7.00
  -6  -6   6    9.40    7.10
   5   6  -6    3.10    6.40
  -5  -6   6    1.90    4.00
   4   6  -6   25.10    6.70
  -4  -6   6   15.70    4.80
   3   6  -6   93.69   11.70
  -3  -6   6   71.79    9.30
   2   6  -6    1.60    2.10
   2   6  -6    0.10    3.00
  -2  -6   6   -2.40    2.00
  -2  -6   6    0.20    1.60
   1   6  -6   71.59    7.80
  -1  -6   6   69.39    7.50
  -1  -6   6   70.49    6.70
   0   6  -6    0.60    1.70
   0  -6   6   -0.80    1.90
   0  -6   6    5.10    2.70
  -1   6  -6   19.80    3.00
   1  -6   6   16.30    4.60
   1  -6   6   18.60    4.50
  -2   6  -6   54.69    4.40
   2  -6   6   81.99    8.90
   2  -6   6   56.99    8.80
  -3   6  -6   -1.50    2.00
  -3   6  -6   -0.80    3.70
   3  -6   6   -0.60    3.80
   3  -6   6    0.10    3.20
  -4   6  -6   10.70    6.90
   4  -6   6   29.10    7.60
   4  -6   6   21.80    7.00
  -5   6  -6   12.80    8.30
   5  -6   6   12.60    7.80
   5  -6   6    8.80    6.90
   6   5  -6   -1.80    7.00
  -6  -5   6    3.40    6.20
   5   5  -6   20.80    7.60
  -5  -5   6   18.10    5.80
   4   5  -6   -3.80    3.50
  -4  -5   6    2.00    3.60
   3   5  -6   75.39   10.00
  -3  -5   6   96.89   10.10
   2   5  -6   43.00    6.90
   2   5  -6   41.60    2.60
   2   5  -6   42.60    2.80
  -2  -5   6   41.40    6.10
   1   5  -6    9.50    2.90
   1   5  -6    6.90    2.70
  -1  -5   6    7.30    2.30
  -1  -5   6    8.40    2.70
   0   5  -6  121.19    7.10
   0  -5   6  111.79    7.90
   0  -5   6  133.69    8.70
  -1   5  -6  435.76   15.10
   1  -5   6  444.06   15.70
   1  -5   6  444.56   19.20
   1  -5   6  424.06   19.90
  -2   5  -6  117.89   12.40
  -2   5  -6   97.49    5.40
   2  -5   6  112.99   10.10
   2  -5   6  115.79    7.50
   2  -5   6  109.99   11.20
  -3   5  -6  138.89    7.80
  -3   5  -6  137.59   14.90
   3  -5   6  126.29   11.80
   3  -5   6  139.89   13.90
  -4   5  -6  254.37   22.30
   4  -5   6  228.78   16.20
   4  -5   6  222.98   17.20
  -5   5  -6    5.20    6.30
   5  -5   6    5.00    6.10
   5  -5   6   -1.80    4.90
  -6   5  -6   19.00   10.60
  -6   5  -6   13.30    8.00
   6  -5   6   13.50    8.60
   6  -5   6   16.00    8.90
   6   4  -6    6.50    6.20
  -6  -4   6    0.50    5.30
   5   4  -6    0.80    4.50
  -5  -4   6    4.20    3.80
   4   4  -6   -1.60    3.20
  -4  -4   6   -0.50    2.90
   3   4  -6  123.49   12.20
  -3  -4   6  109.49   10.50
   2   4  -6   44.60    6.30
  -2  -4   6   52.59    6.30
   1   4  -6  129.69    8.20
   1   4  -6  125.39    6.80
   1   4  -6  134.99    6.50
  -1  -4   6  140.39    8.30
  -1  -4   6  122.19    6.40
   0   4  -6  138.49    8.80
   0   4  -6  139.89    7.00
   0  -4   6  138.19    8.20
   0  -4   6  142.79    8.20
  -1   4  -6   58.39    7.30
  -1   4  -6   59.89    3.20
   1  -4   6   60.19    3.50
   1  -4   6   57.99    6.70
   1  -4   6   59.19    6.40
  -2   4  -6  166.38    6.90
  -2   4  -6  140.89   12.90
  -2   4  -6  166.78    7.30
   2  -4   6  152.18   11.20
   2  -4   6  148.79   10.00
  -3   4  -6   32.70    4.30
  -3   4  -6   27.90    6.80
   3  -4   6   24.30    6.10
   3  -4   6   36.20    6.20
  -4   4  -6   39.10    6.30
  -4   4  -6   33.40    8.60
   4  -4   6   48.00    8.90
   4  -4   6   55.59    8.70
  -5   4  -6   16.30    8.00
   5  -4   6   16.40    7.10
   5  -4   6   14.40    6.70
  -6   4  -6    3.70    6.60
  -6   4  -6    1.60    7.90
   6  -4   6    5.90    7.60
   6  -4   6   -3.20    5.60
   6   3  -6  106.99   15.30
  -6  -3   6  119.39   17.80
  -6  -3   6  102.59   14.00
   5   3  -6   28.00    7.10
  -5  -3   6   35.90    7.90
   4   3  -6   -0.80    3.20
  -4  -3   6   -2.00    1.90
   3   3  -6   12.50    4.40
  -3  -3   6    8.70    3.50
   2   3  -6  220.38   12.40
  -2  -3   6  204.08   11.10
   1   3  -6  434.96   17.40
   1   3  -6  441.06   15.00
   1   3  -6  462.25   14.90
  -1  -3   6  437.56   17.20
   0   3  -6    0.20    1.00
   0   3  -6    0.90    1.60
   0  -3   6    1.20    0.90
   0  -3   6    1.00    1.30
   0  -3   6    0.10    0.90
  -1   3  -6  600.94   24.20
  -1   3  -6  604.34   17.90
  -1   3  -6  604.44   17.90
   1  -3   6  633.94   22.90
   1  -3   6  604.74   18.10
   1  -3   6  638.74   23.70
  -2   3  -6    2.90    1.40
  -2   3  -6    0.90    2.70
  -2   3  -6    2.90    1.40
   2  -3   6    0.20    2.30
   2  -3   6    3.00    2.20
  -3   3  -6  702.63   25.70
  -3   3  -6  740.03   32.00
   3  -3   6  709.83   29.20
   3  -3   6  751.12   30.90
   3  -3   6  714.03   25.00
  -4   3  -6   13.60    6.00
  -4   3  -6    9.10    3.60
   4  -3   6   -0.60    3.30
   4  -3   6    5.50    3.90
   4  -3   6    6.10    4.20
  -5   3  -6   45.50    8.00
  -5   3  -6   58.39   11.50
   5  -3   6   66.79    8.80
   5  -3   6   61.69   10.50
   5  -3   6   55.19   10.00
  -6   3  -6   13.50    7.10
  -6   3  -6   15.10    8.60
   6  -3   6   15.70    8.00
   6  -3   6   14.10    8.10
   6   2  -6   41.80    9.30
  -6  -2   6   36.30    8.50
  -6  -2   6   35.10   11.10
   5   2  -6    4.80    3.90
  -5  -2   6   16.80    5.40
   4   2  -6   -1.60    3.00
   4   2  -6   -0.30    2.10
  -4  -2   6   -0.30    2.10
  -4  -2   6   -3.10    2.80
   3   2  -6   17.70    2.30
   3   2  -6   20.70    4.90
  -3  -2   6   22.30    2.60
  -3  -2   6   23.90    2.40
  -3  -2   6   23.40    4.60
   2   2  -6   17.50    1.40
   2   2  -6   13.40    3.30
  -2  -2   6   17.80    1.30
  -2  -2   6   13.80    3.00
   1   2  -6  176.18    6.80
   1   2  -6  179.68    6.80
   1   2  -6  195.88    9.20
  -1  -2   6  167.28    7.00
  -1  -2   6  198.68    8.90
   0   2  -6  605.24   21.20
   0   2  -6  622.24   19.20
   0  -2   6  606.44   20.80
   0  -2   6  610.44   21.10
   0  -2   6  607.04   19.10
  -1   2  -6  364.56   16.30
   1  -2   6  395.66   15.50
   1  -2   6  370.46   15.80
  -2   2  -6    9.60    1.90
  -2   2  -6    8.40    1.90
  -2   2  -6    3.10    2.60
   2  -2   6   11.70    3.40
   2  -2   6    9.40    3.20
   2  -2   6    6.20    1.80
  -3   2  -6   93.49   10.50
  -3   2  -6   97.59    7.30
   3  -2   6   98.29   10.00
   3  -2   6   90.89    6.80
   3  -2   6  106.49   10.40
  -4   2  -6    7.30    4.10
  -4   2  -6    5.20    4.20
   4  -2   6    1.40    3.50
   4  -2   6   -1.40    3.70
   4  -2   6    0.80    3.00
  -5   2  -6    4.60    4.70
  -5   2  -6    1.40    5.10
  -5   2  -6    0.00    4.20
   5  -2   6    1.00    4.60
   5  -2   6    0.60    4.80
   5  -2   6    3.00    4.10
  -6   2  -6    2.60    6.10
  -6   2  -6   -0.30    6.50
   6  -2   6    1.20    6.50
   6   1  -6   10.50    6.50
  -6  -1   6    9.40    7.70
  -6  -1   6    3.40    5.20
   5   1  -6    4.10    4.90
  -5  -1   6    3.70    5.10
  -5  -1   6    1.00    3.80
   4   1  -6   88.59   10.80
   4   1  -6   77.29    7.20
  -4  -1   6   87.29   11.60
  -4  -1   6   88.89    9.40
  -4  -1   6   81.29    7.80
   3   1  -6   64.89    5.30
   3   1  -6   65.39    7.90
  -3  -1   6   51.19    6.10
   2   1  -6  632.34   24.10
   2   1  -6  626.94   20.00
  -2  -1   6  615.84   22.10
  -2  -1   6  617.04   19.70
   1   1  -6 9999.00  279.87
   1   1  -6 9710.73  277.27
  -1  -1   6 9702.43  280.37
  -1  -1   6 9647.33  277.37
  -1  -1   6 9947.60  278.67
   0   1  -6  848.42   25.60
   0   1  -6  822.42   26.80
   0  -1   6  852.81   26.80
   0  -1   6  795.42   26.80
   0  -1   6  853.91   25.50
   0  -1   6  817.42   25.20
  -1   1  -6 1183.38   35.40
  -1   1  -6 1207.28   39.70
   1  -1   6 1230.78   35.60
   1  -1   6 1237.38   38.90
  -2   1  -6    8.90    3.10
   2  -1   6    7.80    2.90
   2  -1   6   11.70    2.30
   2  -1   6    8.40    2.80
  -3   1  -6   91.49    9.80
   3  -1   6  101.19   10.00
   3  -1   6   95.19    9.40
   3  -1   6   88.69    7.10
  -4   1  -6  162.28   14.60
   4  -1   6  141.59   13.80
   4  -1   6  160.18   12.20
   4  -1   6  144.29   11.00
  -5   1  -6  141.79   15.40
  -5   1  -6  145.79   14.90
  -5   1  -6  150.38   15.70
   5  -1   6  165.08   16.70
   5  -1   6  128.79   13.10
  -6   1  -6   27.20    8.50
  -6   1  -6   13.20    7.60
  -6   1  -6    3.10    4.70
   6  -1   6    8.40    6.00
   6  -1   6   11.30    6.80
   6   0  -6   12.40    6.80
  -6   0   6   21.80    7.00
  -6   0   6   10.00    6.10
   5   0  -6   75.79   10.80
   5   0  -6   65.09    8.50
  -5   0   6   55.39    8.50
  -5   0   6   61.19    8.60
  -5   0   6   49.70    9.80
   4   0  -6  105.39   11.20
   4   0  -6   89.29    8.50
  -4   0   6  109.79   12.50
  -4   0   6  113.59   10.50
   3   0  -6  181.48   11.70
   3   0  -6  173.38    9.40
  -3   0   6  193.68   12.60
  -3   0   6  152.58    9.50
   2   0  -6  334.97   15.20
   2   0  -6  344.97   13.20
  -2   0   6  358.56   13.60
  -2   0   6  338.77   16.10
   1   0  -6  196.48    7.70
   1   0  -6  213.58    9.20
   1   0  -6  201.68    8.10
  -1   0   6  202.58    7.70
  -1   0   6  199.68    9.60
  -1   0   6  186.48    7.90
   0   0  -6  919.81   28.30
   0   0  -6  928.11   29.10
   0   0  -6  897.71   28.30
   0   0   6  909.81   29.10
   0   0   6  910.11   28.30
   0   0   6  935.11   28.40
  -1   0  -6  249.97   10.90
  -1   0  -6  229.98    8.70
   1   0   6  211.38   10.20
   1   0   6  230.78    8.70
  -2   0  -6 1538.85   49.90
   2   0   6 1544.75   47.80
   2   0   6 1473.65   49.90
  -3   0  -6  415.86   19.00
   3   0   6  358.36   16.90
   3   0   6  357.26   18.70
  -4   0  -6  282.37   16.90
  -4   0  -6  282.97   17.50
   4   0   6  249.78   15.40
   4   0   6  308.67   18.30
  -5   0  -6  103.19   13.00
  -5   0  -6   97.59   12.40
   5   0   6   93.49   12.90
   5   0   6   69.49   10.40
  -6   0  -6    7.90    6.40
  -6   0  -6   13.80    7.40
   6   0   6    2.30    6.40
   6   0   6    8.40    6.40
   6  -1  -6    8.90    6.70
  -6   1   6    0.90    4.00
  -6   1   6    4.60    5.20
   5  -1  -6   -1.90    4.40
   5  -1  -6    0.90    4.00
  -5   1   6   -0.80    3.60
  -5   1   6    4.60    5.10
  -5   1   6   -1.20    4.50
   4  -1  -6   59.49    7.50
   4  -1  -6   78.39    9.70
  -4   1   6   71.39    9.80
  -4   1   6   67.69    7.60
   3  -1  -6   58.59    7.20
   3  -1  -6   58.89    6.50
  -3   1   6   66.69    8.40
  -3   1   6   68.19    6.50
   2  -1  -6  588.04   23.30
   2  -1  -6  683.03   22.90
   2  -1  -6  631.14   22.60
  -2   1   6  649.34   22.40
  -2   1   6  639.24   21.10
  -2   1   6  605.54   24.40
   1  -1  -6 9315.27  265.37
   1  -1  -6 9092.29  263.97
  -1   1   6 9345.67  266.67
  -1   1   6 9496.45  263.57
   0  -1  -6  792.82   24.70
   0  -1  -6  774.72   25.90
   0   1   6  800.72   24.80
   0   1   6  833.72   25.80
  -1  -1  -6 1219.78   38.80
   1   1   6 1201.78   39.00
   1   1   6 1224.08   37.80
  -2  -1  -6    6.70    2.50
   2   1   6    9.80    2.70
   2   1   6   14.20    3.70
  -3  -1  -6  101.99   10.10
  -3  -1  -6   88.19    8.80
   3   1   6   94.99    9.40
   3   1   6   93.29    9.90
  -4  -1  -6  155.38   13.50
  -4  -1  -6  170.48   15.30
   4   1   6  151.08   13.60
   4   1   6  153.18   14.50
  -5  -1  -6  145.69   15.60
  -5  -1  -6  135.89   13.70
   5   1   6  138.59   14.50
   5   1   6  145.39   15.60
  -6  -1  -6    6.30    6.30
   6   1   6    8.30    7.10
   6   1   6    7.20    5.90
   6  -2  -6   28.90    8.30
   6  -2  -6   39.70    9.90
  -6   2   6   41.00    9.70
  -6   2   6   58.89   11.70
   5  -2  -6    3.90    4.80
   5  -2  -6    3.90    4.50
  -5   2   6    8.30    5.00
  -5   2   6    2.90    3.60
   4  -2  -6   -0.20    2.80
   4  -2  -6    2.10    3.20
  -4   2   6    2.30    4.00
  -4   2   6    0.00    2.60
   3  -2  -6   20.40    4.40
   3  -2  -6   23.30    4.70
  -3   2   6   25.20    3.60
  -3   2   6   28.80    5.60
   2  -2  -6   17.90    3.40
  -2   2   6   14.50    2.10
  -2   2   6   18.50    2.20
  -2   2   6    8.00    3.20
   1  -2  -6  190.28    9.40
  -1   2   6  197.28    9.90
   0  -2  -6  587.54   19.30
   0  -2  -6  600.34   20.90
   0  -2  -6  595.54   19.30
   0   2   6  578.84   20.70
   0   2   6  625.74   19.40
  -1  -2  -6  372.76   14.90
  -1  -2  -6  357.66   14.40
   1   2   6  363.76   14.40
   1   2   6  363.96   14.90
  -2  -2  -6    8.70    2.60
  -2  -2  -6   11.50    3.20
   2   2   6    7.20    2.70
   2   2   6    8.40    2.50
  -3  -2  -6  107.99   10.70
  -3  -2  -6  111.69    8.20
   3   2   6  107.69   10.90
   3   2   6   89.09    9.50
  -4  -2  -6    1.30    2.70
  -4  -2  -6    3.30    3.40
   4   2   6    5.50    4.50
   4   2   6    5.00    4.00
  -5  -2  -6   -1.80    3.60
  -5  -2  -6    1.20    4.80
   5   2   6   -3.00    4.30
   5   2   6    4.10    4.90
  -6  -2  -6   -4.10    5.70
   6   2   6   14.20    7.50
   6   2   6    0.30    4.10
   6  -3  -6  103.89   14.20
  -6   3   6  130.39   17.00
  -6   3   6   99.79   14.30
   5  -3  -6   27.70    7.70
  -5   3   6   43.60    9.20
  -5   3   6   37.90    6.90
   4  -3  -6   -2.20    2.70
   4  -3  -6    1.10    3.20
  -4   3   6    4.40    4.00
  -4   3   6    3.20    3.20
   3  -3  -6   14.00    3.00
   3  -3  -6   12.50    4.00
  -3   3   6    7.70    2.30
  -3   3   6   11.70    4.10
   2  -3  -6  243.38   12.70
   2  -3  -6  227.58    8.20
  -2   3   6  239.68   12.70
  -2   3   6  217.08    8.00
  -2   3   6  226.38    8.20
   1  -3  -6  430.96   17.70
  -1   3   6  453.25   17.80
   0  -3  -6    0.00    0.80
   0  -3  -6    0.40    1.00
   0  -3  -6   -0.40    0.80
   0   3   6    1.00    1.40
   0   3   6    2.10    1.20
  -1  -3  -6  634.34   22.90
  -1  -3  -6  617.54   22.30
   1   3   6  604.94   22.70
   1   3   6  627.14   22.90
  -2  -3  -6    5.20    2.90
  -2  -3  -6    2.40    1.80
   2   3   6    4.20    2.50
   2   3   6    2.70    2.30
  -3  -3  -6  725.13   30.80
  -3  -3  -6  760.12   27.80
   3   3   6  776.22   30.60
   3   3   6  677.23   30.30
  -4  -3  -6    5.30    4.20
  -4  -3  -6   19.90    4.60
   4   3   6   11.80    4.50
   4   3   6    6.50    4.70
  -5  -3  -6   62.19    8.70
  -5  -3  -6   55.99   10.40
   5   3   6   55.69   10.50
   5   3   6   70.49   11.70
  -6  -3  -6   10.60    5.90
   6   3   6   19.50    9.10
   6  -4  -6    1.80    6.10
  -6   4   6   10.30    7.50
  -6   4   6   -3.90    8.60
   5  -4  -6    6.00    5.40
  -5   4   6   -0.70    4.60
   4  -4  -6   -0.40    3.80
   4  -4  -6   -1.90    2.60
  -4   4   6    0.80    2.10
  -4   4   6    4.40    3.10
   3  -4  -6  128.29   12.00
   3  -4  -6  114.99    6.80
  -3   4   6  121.79    6.80
  -3   4   6   91.89    9.90
   2  -4  -6   55.29    7.10
   2  -4  -6   46.30    3.00
  -2   4   6   47.40    6.30
  -2   4   6   42.20    2.50
   1  -4  -6  117.69    8.20
   1  -4  -6  124.09    4.90
  -1   4   6  116.89    8.00
  -1   4   6  119.29    5.00
   0  -4  -6  151.28    8.60
   0  -4  -6  135.19    6.70
   0   4   6  139.89    8.60
  -1  -4  -6   60.89    6.20
  -1  -4  -6   61.09    5.90
   1   4   6   53.79    6.10
  -2  -4  -6  190.18   11.80
  -2  -4  -6  158.58    9.50
   2   4   6  172.38   11.20
  -3  -4  -6   36.30    5.10
  -3  -4  -6   38.70    6.70
   3   4   6   33.40    6.40
   3   4   6   38.40    7.10
  -4  -4  -6   32.60    7.10
  -4  -4  -6   39.20    6.00
   4   4   6   39.40    7.80
  -5  -4  -6   17.80    6.50
   5   4   6   14.10    6.70
  -6  -4  -6    7.40    7.00
   6   4   6    3.50    7.40
   6  -5  -6    0.80    6.80
  -6   5   6    2.30    4.90
   5  -5  -6   25.40    8.00
  -5   5   6   22.30    7.30
   4  -5  -6   -2.90    3.30
  -4   5   6   -1.80    3.10
   3  -5  -6   61.49    9.20
   3  -5  -6   71.49    5.40
  -3   5   6   73.79    5.20
  -3   5   6   68.09    8.80
   2  -5  -6   36.70    6.60
   2  -5  -6   44.90    3.50
  -2   5   6   44.60    2.90
  -2   5   6   47.90    6.40
   1  -5  -6   10.30    1.90
   1  -5  -6   10.50    3.50
  -1   5   6   15.20    3.60
  -1   5   6   12.70    2.20
   0  -5  -6  122.19    8.50
   0  -5  -6  125.49    6.90
   0   5   6  126.69    8.70
  -1  -5  -6  453.15   18.80
  -1  -5  -6  442.46   18.40
   1   5   6  436.66   19.40
  -2  -5  -6  101.19    7.50
  -2  -5  -6   96.29    9.80
   2   5   6  115.79   10.90
  -3  -5  -6  145.89    9.60
  -3  -5  -6  154.98   14.00
   3   5   6  172.68   15.20
  -4  -5  -6  235.38   17.00
  -4  -5  -6  232.28   13.00
   4   5   6  255.57   18.20
  -5  -5  -6    1.70    4.60
   5   5   6    1.80    5.70
  -6  -5  -6   23.10    9.50
   6   5   6    5.30    5.50
   6  -6  -6   -7.50    7.10
  -6   6   6    5.80    7.20
   5  -6  -6    4.20    5.80
  -5   6   6    4.10    4.20
   4  -6  -6   14.80    6.10
  -4   6   6   21.70    6.40
   3  -6  -6   78.99   11.00
  -3   6   6   82.09    9.40
   2  -6  -6    3.70    3.70
   2  -6  -6    0.10    1.50
  -2   6   6   -1.70    2.40
   1  -6  -6   58.59    8.00
   1  -6  -6   68.79    4.70
  -1   6   6   74.49    7.80
   0  -6  -6    1.10    1.70
   0  -6  -6    0.90    2.20
   0   6   6    1.00    2.10
  -1  -6  -6   17.60    3.80
  -1  -6  -6   24.90    4.50
   1   6   6   20.50    4.70
  -2  -6  -6   65.99    7.10
  -2  -6  -6   50.29    7.40
   2   6   6   41.00    7.30
  -3  -6  -6    3.30    4.10
  -3  -6  -6    0.10    2.00
   3   6   6    2.00    3.60
  -4  -6  -6   27.30    6.70
   4   6   6   19.50    6.00
  -5  -6  -6   18.60    7.10
   5   6   6    3.40    6.30
   5  -7  -6    3.20    6.40
  -5   7   6    3.50    6.00
   4  -7  -6   29.20    8.90
  -4   7   6   34.00    6.80
   3  -7  -6   56.09   10.00
  -3   7   6   75.59    9.50
   2  -7  -6   22.50    6.10
   2  -7  -6   26.30    4.20
  -2   7   6   18.00    4.40
   1  -7  -6   25.00    6.30
   1  -7  -6   40.00    4.60
  -1   7   6   24.90    5.20
   0  -7  -6   13.10    3.20
   0  -7  -6   15.80    4.30
   0   7   6    7.70    3.10
  -1  -7  -6   46.00    6.70
  -1  -7  -6   55.49    6.80
   1   7   6   52.39    7.60
  -2  -7  -6   80.09    8.30
  -2  -7  -6   67.69    8.70
   2   7   6   66.59    9.20
  -3  -7  -6    3.50    2.80
  -3  -7  -6   -3.10    3.80
   3   7   6   -0.40    3.00
  -4  -7  -6    4.50    5.20
   4   7   6    7.90    4.60
  -5  -7  -6   13.50    7.30
   5   7   6    8.20    5.70
   5  -8  -6   -6.80    4.10
   4  -8  -6    7.00    5.80
  -4   8   6    7.10    5.40
   3  -8  -6   20.90    7.40
  -3   8   6   25.70    6.40
   2  -8  -6   30.90    7.60
  -2   8   6   32.40    6.40
   1  -8  -6   44.90    8.10
   1  -8  -6   35.30    5.00
  -1   8   6   32.20    6.30
   0  -8  -6  329.87   18.50
   0  -8  -6  330.67   15.30
   0   8   6  332.77   18.10
  -1  -8  -6    6.40    4.20
  -1  -8  -6   10.00    3.80
   1   8   6    7.70    4.30
  -2  -8  -6   80.69   10.00
  -2  -8  -6   92.99    9.90
   2   8   6  108.39   12.90
  -3  -8  -6   28.00    7.40
   3   8   6   10.90    4.90
  -4  -8  -6   20.90    7.70
   4   8   6    9.30    6.50
  -5  -8  -6   12.10    7.90
   5   8   6   -0.50    6.40
   4  -9  -6    1.00    6.60
  -4   9   6   -1.30    5.30
   3  -9  -6    0.90    5.40
  -3   9   6   -2.70    4.10
   2  -9  -6  131.49   15.60
  -2   9   6  105.69   11.50
   1  -9  -6  140.99   14.70
  -1   9   6  139.79   13.40
   0  -9  -6   16.60    4.30
   0  -9  -6   25.30    6.80
   0   9   6   14.40    4.90
  -1  -9  -6   11.50    4.40
  -1  -9  -6   17.10    6.10
   1   9   6   15.70    5.50
  -2  -9  -6    2.70    3.70
  -2  -9  -6    2.90    4.30
   2   9   6    2.70    4.30
  -3  -9  -6    3.70    5.10
   3   9   6   -0.50    5.10
  -4  -9  -6    2.50    4.90
   4   9   6    5.70    6.50
   4 -10  -6   -5.70    6.50
   3 -10  -6    0.20    6.50
  -3  10   6   -1.30    4.80
   2 -10  -6   23.40    8.30
  -2  10   6   31.50    7.70
   1 -10  -6   12.60    6.70
  -1  10   6    6.60    4.60
   0 -10  -6   21.60    7.00
   0  10   6   11.00    5.40
  -1 -10  -6   33.00    6.80
  -1 -10  -6   27.50    7.20
   1  10   6   24.00    7.40
  -2 -10  -6    0.10    4.40
   2  10   6    1.20    3.70
  -3 -10  -6    2.10    5.90
   3  10   6    8.00    5.20
  -4 -10  -6   12.00    7.70
   4  10   6    1.20    7.10
   3 -11  -6   10.00    9.00
   2 -11  -6    2.00    6.50
  -2  11   6   -1.50    5.20
   1 -11  -6    4.00    6.20
  -1  11   6    4.80    4.80
   0 -11  -6    9.80    6.40
   0  11   6    8.80    5.50
  -1 -11  -6    2.00    4.70
  -1 -11  -6    0.30    4.90
   1  11   6   -4.40    4.20
  -2 -11  -6   10.80    6.30
   2  11   6    5.00    5.90
  -3 -11  -6   14.70    7.90
   3  11   6   12.20    6.40
   2 -12  -6   25.60   10.70
   1 -12  -6    7.30    7.70
  -1  12   6   -0.80    5.50
   0 -12  -6   22.80    9.20
   0  12   6    5.70    6.10
   1  12   6    5.40    4.70
  -1 -12   7    3.10    7.20
   0 -12   7    8.70    6.90
  -1  12  -7    9.50   10.10
   1 -12   7    5.40    7.50
   1 -12   7    0.50    6.80
   3  11  -7    3.60    4.60
  -3 -11   7   -4.70    5.30
   2  11  -7    2.20    5.90
  -2 -11   7   -0.30    5.20
  -1 -11   7   37.30    8.60
   0  11  -7   24.40    8.60
   0 -11   7   16.50    7.40
   0 -11   7   24.50    7.80
  -1  11  -7   -0.50    6.60
   1 -11   7   -2.90    5.20
   1 -11   7    2.80    6.30
  -2  11  -7   -7.20    6.20
   2 -11   7   12.40    8.10
   2 -11   7   13.90    7.30
  -3  11  -7    6.10    8.50
   3 -11   7   -1.70    8.20
   4  10  -7   41.30   11.50
  -4 -10   7   27.50    9.10
   3  10  -7   18.60    8.30
  -3 -10   7    4.60    6.50
   2  10  -7   46.20    9.70
  -2 -10   7   47.40    8.90
   1  10  -7   47.60    8.70
  -1 -10   7   54.29    9.40
   0 -10   7   -1.40    4.30
   0 -10   7    5.20    5.10
   1 -10   7   40.80    9.50
   1 -10   7   54.89    9.70
  -2  10  -7    1.00    6.90
   2 -10   7    4.30    6.30
   2 -10   7   -3.90    4.90
  -3  10  -7   15.50    9.40
   3 -10   7   11.80    8.30
   4   9  -7    7.40    6.80
  -4  -9   7    3.40    5.20
   3   9  -7   -1.70    5.00
  -3  -9   7    0.40    4.10
   2   9  -7   -1.90    4.20
  -2  -9   7   -1.20    4.10
   1   9  -7   20.30    6.00
   1   9  -7   19.90    6.20
  -1  -9   7   19.00    5.30
  -1  -9   7   24.30    6.10
   0   9  -7    1.20    3.30
   0  -9   7    7.00    4.20
   0  -9   7    6.70    4.50
   1  -9   7   43.40    8.90
   1  -9   7   38.30    7.80
  -2   9  -7   24.70    7.80
   2  -9   7   23.80    7.20
   2  -9   7   22.20    8.00
  -3   9  -7   -1.40    6.10
   3  -9   7    3.30    5.80
   3  -9   7   -0.30    4.60
  -4   9  -7    0.10    6.70
   4  -9   7    8.30    7.10
   5   8  -7    2.60    6.90
  -5  -8   7    1.70    6.00
   4   8  -7    6.00    6.10
  -4  -8   7    1.80    4.40
   3   8  -7   11.10    6.30
  -3  -8   7   13.70    5.00
   2   8  -7    1.30    3.70
  -2  -8   7    0.90    3.60
   1   8  -7    7.90    4.10
   1   8  -7   15.80    5.10
  -1  -8   7   -1.20    2.00
  -1  -8   7    8.10    3.40
   0   8  -7    9.20    3.70
   0  -8   7    4.30    3.80
   0  -8   7   16.40    4.90
  -1   8  -7  151.08    9.30
   1  -8   7  141.59   13.50
  -2   8  -7   13.70    6.90
   2  -8   7   26.20    7.00
   2  -8   7   19.40    6.10
  -3   8  -7   46.30   11.10
   3  -8   7   99.09   14.20
   3  -8   7   64.79   10.10
  -4   8  -7    0.00    7.50
   4  -8   7    4.10    5.70
   4  -8   7   -3.10    5.80
  -5   8  -7   -1.80    5.30
   5  -8   7   -2.90    4.50
   5   7  -7    3.50    6.90
  -5  -7   7   -1.30    4.90
   4   7  -7    7.40    5.00
  -4  -7   7   12.20    4.80
   3   7  -7   92.29   12.70
  -3  -7   7  108.49   11.40
   2   7  -7   86.69   10.60
  -2  -7   7   91.59    9.90
   1   7  -7   30.60    5.50
   1   7  -7   24.80    5.40
  -1  -7   7   27.90    4.80
  -1  -7   7   24.90    4.90
   0   7  -7  145.79    9.30
   0  -7   7  140.39   10.70
   0  -7   7  138.49   10.50
  -1   7  -7   10.10    2.60
   1  -7   7   11.00    4.40
   1  -7   7   18.90    4.70
  -2   7  -7    7.80    4.70
   2  -7   7   10.50    5.20
   2  -7   7    0.50    3.50
  -3   7  -7   64.79   11.70
   3  -7   7   77.29   11.80
   3  -7   7   64.69    9.40
  -4   7  -7   31.10    9.10
   4  -7   7   20.30    6.90
   4  -7   7   15.20    6.40
  -5   7  -7   -9.70    6.90
   5  -7   7    2.60    7.40
   5  -7   7   -4.10    6.70
  -6  -6   7    7.70    6.60
   5   6  -7   13.80    5.90
  -5  -6   7   20.50    6.90
   4   6  -7    6.80    4.70
  -4  -6   7   10.70    5.30
   3   6  -7  161.58   15.40
  -3  -6   7  150.18   13.10
   2   6  -7   36.40    3.70
   2   6  -7   31.90    6.10
  -2  -6   7   29.00    3.10
  -2  -6   7   24.40    5.20
   1   6  -7  110.69    8.70
   1   6  -7  115.69    8.50
  -1  -6   7  107.59    7.30
  -1  -6   7  129.19    9.30
   0   6  -7  144.69    8.50
   0   6  -7  144.39   10.80
   0  -6   7  145.39   10.10
   0  -6   7  153.68   10.10
  -1   6  -7   31.00    3.60
  -1   6  -7   26.20    6.10
   1  -6   7   37.30    6.10
   1  -6   7   33.50    6.30
  -2   6  -7    0.70    1.30
  -2   6  -7    2.90    3.90
   2  -6   7    5.60    3.50
   2  -6   7    4.80    3.20
  -3   6  -7   10.60    5.50
   3  -6   7   -1.80    3.40
   3  -6   7    7.50    4.70
  -4   6  -7    8.90    6.70
   4  -6   7   11.50    5.30
   4  -6   7   -1.40    5.00
  -5   6  -7    0.30    7.30
   5  -6   7   22.50    8.60
   5  -6   7    8.70    7.20
   6   5  -7   13.80    6.50
  -6  -5   7   15.50    7.50
   5   5  -7    9.40    6.70
  -5  -5   7    2.60    3.70
   4   5  -7   -0.10    4.40
  -4  -5   7    2.70    3.90
   3   5  -7   94.69   11.20
  -3  -5   7   96.59    9.80
   2   5  -7  123.09    4.90
   2   5  -7  125.39    4.70
   2   5  -7  124.09    9.70
  -2  -5   7  132.19    9.50
   1   5  -7    9.90    2.70
   1   5  -7   16.40    3.80
  -1  -5   7   10.90    3.10
  -1  -5   7   12.30    2.70
   0   5  -7  150.38    8.00
   0   5  -7  155.18   10.30
   0  -5   7  146.29    9.30
   0  -5   7  158.68    9.90
  -1   5  -7    8.30    3.70
  -1   5  -7   13.20    2.00
   1  -5   7   12.70    3.70
   1  -5   7   14.10    2.50
   1  -5   7   15.80    4.20
  -2   5  -7   25.00    6.40
  -2   5  -7   39.10    3.50
  -2   5  -7   30.90    2.80
   2  -5   7   42.20    6.50
   2  -5   7   32.80    6.30
  -3   5  -7    2.10    1.80
  -3   5  -7    1.40    3.90
   3  -5   7    0.20    3.00
   3  -5   7   -1.10    2.80
  -4   5  -7   53.09   10.50
   4  -5   7   61.09   10.60
   4  -5   7   43.60    8.30
  -5   5  -7   -1.60    6.00
   5  -5   7    6.50    6.60
   5  -5   7    3.50    6.50
  -6   5  -7   32.20   12.10
  -6   5  -7   16.50    8.40
   6  -5   7   43.60   11.80
   6  -5   7   23.00    9.60
   6   4  -7    5.70    5.80
  -6  -4   7   -0.60    3.40
   5   4  -7    4.00    5.90
  -5  -4   7    5.70    4.20
   4   4  -7   -0.10    3.90
  -4  -4   7    1.50    3.30
   3   4  -7   43.60    7.30
  -3  -4   7   41.90    6.60
   2   4  -7    7.60    3.30
  -2  -4   7   18.40    4.10
   1   4  -7  477.45   19.40
   1   4  -7  504.15   17.90
   1   4  -7  511.65   17.90
  -1  -4   7  476.55   17.20
  -1  -4   7  493.95   19.80
   0   4  -7   30.30    3.40
   0   4  -7   32.90    4.90
   0  -4   7   27.60    4.10
   0  -4   7   36.10    4.80
  -1   4  -7    0.60    0.60
  -1   4  -7    1.20    2.60
   1  -4   7   -0.90    2.00
   1  -4   7   -0.90    0.80
   1  -4   7   -1.60    1.70
  -2   4  -7   24.50    2.40
  -2   4  -7   28.70    2.70
  -2   4  -7   31.20    6.00
   2  -4   7   32.50    5.50
   2  -4   7   36.30    6.00
  -3   4  -7    0.80    3.90
  -3   4  -7    3.20    1.90
   3  -4   7   11.60    4.90
   3  -4   7    5.30    3.60
  -4   4  -7  122.99   14.90
  -4   4  -7  116.99    8.70
   4  -4   7  120.29   13.80
   4  -4   7  130.09   13.50
  -5   4  -7   64.79   12.40
   5  -4   7   49.10   10.00
   5  -4   7   56.69   10.60
  -6   4  -7   12.90    7.00
  -6   4  -7   -4.10    7.20
   6  -4   7   -4.00    5.60
   6  -4   7    1.10    7.00
   6   3  -7   17.20    8.20
  -6  -3   7   12.20    6.70
  -6  -3   7   25.50    9.60
   5   3  -7   50.69   10.20
  -5  -3   7   36.70    7.60
   4   3  -7   23.10    6.60
  -4  -3   7   18.50    5.20
   3   3  -7  297.77   17.30
  -3  -3   7  327.57   16.20
   2   3  -7  258.57   14.10
  -2  -3   7  283.97   13.40
   1   3  -7    1.30    1.20
   1   3  -7    1.80    1.20
   1   3  -7   -1.00    1.20
  -1  -3   7    1.70    1.70
   0   3  -7  107.69    7.10
   0   3  -7  105.79    5.30
   0  -3   7  100.49    5.00
   0  -3   7  122.49    7.20
   0  -3   7  106.09    6.60
  -1   3  -7   94.09    8.50
   1  -3   7   89.69    6.90
   1  -3   7   92.09    8.10
  -2   3  -7   -0.20    1.00
  -2   3  -7    0.00    1.00
  -2   3  -7    1.80    2.50
   2  -3   7   -0.10    2.20
   2  -3   7    3.50    2.60
  -3   3  -7   11.40    5.00
  -3   3  -7   12.40    2.90
   3  -3   7   12.90    4.70
   3  -3   7    9.10    2.60
   3  -3   7    3.30    3.30
  -4   3  -7   56.89   10.20
  -4   3  -7   66.29    7.80
   4  -3   7   58.29    9.60
   4  -3   7   45.80    8.30
   4  -3   7   59.39    7.20
  -5   3  -7    7.00    5.90
   5  -3   7    6.90    5.80
   5  -3   7    1.90    5.30
  -6   3  -7    7.00    6.80
  -6   3  -7   -0.50    7.30
   6  -3   7    3.70    7.70
   6   2  -7    5.40    6.30
  -6  -2   7    0.00    5.30
  -6  -2   7    4.90    5.40
   5   2  -7   18.00    6.40
  -5  -2   7    8.40    4.70
  -5  -2   7    9.00    6.40
   4   2  -7   32.10    6.60
   4   2  -7   23.70    3.60
  -4  -2   7   20.40    3.60
  -4  -2   7   15.00    4.90
   3   2  -7    5.70    1.50
   3   2  -7    4.90    3.70
  -3  -2   7    3.90    2.50
  -3  -2   7    3.00    1.30
  -3  -2   7    2.40    1.40
   2   2  -7  225.78    7.70
   2   2  -7  233.58   12.60
  -2  -2   7  221.08    7.70
  -2  -2   7  221.68   10.90
   1   2  -7   18.90    2.20
   1   2  -7   19.10    3.10
  -1  -2   7   17.30    2.80
  -1  -2   7   22.10    2.50
   0   2  -7   66.59    4.90
   0   2  -7   64.09    3.40
   0  -2   7   60.59    4.60
   0  -2   7   60.59    3.60
   0  -2   7   64.39    3.60
  -1   2  -7  303.57   14.40
   1  -2   7  322.17   14.00
   1  -2   7  291.17   13.30
  -2   2  -7    1.10    2.30
  -2   2  -7    0.10    1.10
   2  -2   7    0.20    2.00
   2  -2   7    0.60    1.20
   2  -2   7    2.80    2.60
  -3   2  -7  264.97   13.00
  -3   2  -7  255.97   16.40
   3  -2   7  273.67   12.60
   3  -2   7  295.57   16.10
   3  -2   7  274.27   15.70
  -4   2  -7   13.90    5.40
  -4   2  -7    8.70    3.60
   4  -2   7    3.70    3.20
   4  -2   7   23.00    5.90
   4  -2   7   10.80    4.30
  -5   2  -7   -3.80    3.50
  -5   2  -7    2.40    4.20
  -5   2  -7   10.20    5.40
   5  -2   7   -2.40    4.50
   5  -2   7    1.70    3.70
   5  -2   7   -3.40    4.40
  -6   2  -7   -0.30    6.70
  -6   2  -7    1.40    5.90
   6  -2   7   -0.80    6.70
  -6  -1   7   43.40    9.20
  -6  -1   7   43.80   10.60
   5   1  -7   13.40    5.30
  -5  -1   7    9.70    5.00
  -5  -1   7    8.10    4.80
   4   1  -7    2.60    3.60
   4   1  -7    2.40    2.60
  -4  -1   7    4.50    3.30
  -4  -1   7    1.80    4.00
  -4  -1   7    0.60    2.40
   3   1  -7  366.16   14.10
   3   1  -7  343.87   17.80
  -3  -1   7  347.97   18.80
  -3  -1   7  361.26   16.20
   2   1  -7   17.20    2.30
   2   1  -7   20.70    4.10
  -2  -1   7   25.30    3.50
  -2  -1   7   16.90    4.10
  -2  -1   7   19.20    2.30
   1   1  -7 7304.77  205.58
   1   1  -7 7294.17  207.78
  -1  -1   7 7274.67  206.58
  -1  -1   7 7148.08  205.78
  -1  -1   7 7115.59  208.38
   0   1  -7 4489.35  128.69
   0   1  -7 4538.95  127.19
   0  -1   7 4465.05  126.99
   0  -1   7 4418.76  128.39
   0  -1   7 4255.17  126.69
  -1   1  -7   61.39    3.00
  -1   1  -7   55.59    5.80
   1  -1   7   58.69    5.50
   1  -1   7   64.69    3.10
  -2   1  -7  394.06   17.80
   2  -1   7  362.76   16.70
   2  -1   7  354.06   13.90
  -3   1  -7   73.99    9.00
   3  -1   7   86.99    7.80
   3  -1   7   86.79    9.50
  -4   1  -7  196.18   14.80
   4  -1   7  199.68   12.80
   4  -1   7  196.48   14.90
  -5   1  -7  133.59   15.10
  -5   1  -7  148.29   15.30
   5  -1   7  143.49   13.80
   5  -1   7  133.69   15.40
  -6   1  -7   29.40    9.40
  -6   1  -7    9.90    7.40
  -6   1  -7   24.60    8.20
   6  -1   7   36.60    8.90
   6  -1   7   19.90    9.00
   6   0  -7   -3.00    5.20
  -6   0   7   -1.90    4.40
  -6   0   7    4.10    6.20
   5   0  -7    2.30    3.60
   5   0  -7    0.00    2.30
  -5   0   7    2.60    3.50
  -5   0   7   -3.10    2.90
  -5   0   7    4.90    4.10
   4   0  -7    0.40    2.60
   4   0  -7   -1.00    3.60
  -4   0   7    1.10    2.70
  -4   0   7    1.40    3.70
   3   0  -7    3.00    3.00
   3   0  -7   -0.20    1.90
  -3   0   7    1.50    3.20
  -3   0   7    0.10    1.70
   2   0  -7   -0.10    1.40
   2   0  -7    2.30    2.20
  -2   0   7    0.80    1.20
  -2   0   7    6.50    3.00
   1   0  -7    1.10    1.00
   1   0  -7    0.80    1.50
   1   0  -7   -0.50    0.90
  -1   0   7   -0.10    1.10
  -1   0   7   -0.20    1.00
  -1   0   7   -0.20    0.80
   0   0  -7   -0.60    0.90
   0   0  -7    0.00    1.10
   0   0  -7    0.90    1.00
   0   0   7    0.50    1.00
   0   0   7   -0.30    0.90
  -1   0  -7    0.00    0.90
  -1   0  -7    1.00    0.90
   1   0   7    1.70    1.50
   1   0   7   -0.70    0.70
  -2   0  -7   -1.00    1.80
   2   0   7    0.90    1.40
   2   0   7   -1.00    1.40
  -3   0  -7   -0.90    2.20
   3   0   7    1.80    2.40
   3   0   7   -1.50    2.20
  -4   0  -7    2.40    3.20
  -4   0  -7    1.70    3.70
   4   0   7    2.50    3.00
   4   0   7    1.50    3.20
  -5   0  -7    0.40    4.40
  -5   0  -7   -1.00    4.10
   5   0   7    2.30    4.70
   5   0   7    3.70    5.30
  -6   0  -7    4.30    5.90
  -6   0  -7    0.20    3.80
   6   0   7    1.40    6.70
   6   0   7   -3.90    5.30
   6  -1  -7   52.49   10.80
  -6   1   7   63.39   10.00
  -6   1   7   38.80    9.50
   5  -1  -7   17.00    5.40
   5  -1  -7   16.60    6.00
  -5   1   7   15.80    6.50
  -5   1   7    8.30    4.20
   4  -1  -7    4.90    3.70
   4  -1  -7    1.80    3.00
  -4   1   7    0.10    2.50
  -4   1   7    0.20    2.40
   3  -1  -7  397.26   18.50
   3  -1  -7  372.96   16.50
  -3   1   7  344.27   15.10
  -3   1   7  357.96   18.80
   2  -1  -7   18.70    3.20
   2  -1  -7   25.20    3.70
   2  -1  -7   21.00    3.90
  -2   1   7   23.50    3.30
  -2   1   7   23.50    4.50
  -2   1   7   23.40    2.70
   1  -1  -7 6970.90  204.48
   1  -1  -7 7058.39  201.88
  -1   1   7 7214.28  201.88
  -1   1   7 7287.97  205.98
   0  -1  -7 4407.06  125.79
   0  -1  -7 4283.77  127.29
   0   1   7 4369.26  125.99
   0   1   7 4475.85  126.99
  -1  -1  -7   62.19    5.60
   1   1   7   64.69    4.40
   1   1   7   67.29    6.10
  -2  -1  -7  371.46   16.30
   2   1   7  352.96   16.90
   2   1   7  372.36   15.40
  -3  -1  -7  100.29   10.30
  -3  -1  -7   90.59    8.90
   3   1   7  101.79    9.60
   3   1   7   98.49   10.30
  -4  -1  -7  203.78   14.90
  -4  -1  -7  190.28   13.40
   4   1   7  171.08   12.70
   4   1   7  208.78   15.30
  -5  -1  -7   90.59   11.50
  -5  -1  -7  132.19   15.30
   5   1   7  130.99   14.00
   5   1   7  138.49   15.80
  -6  -1  -7   18.90    8.00
   6   1   7   26.10    8.80
   6   1   7   29.30    9.90
   6  -2  -7    0.10    5.80
  -6   2   7    3.20    6.40
   5  -2  -7   13.30    5.70
   5  -2  -7   16.60    6.00
  -5   2   7   13.00    6.30
  -5   2   7   15.10    4.80
   4  -2  -7   28.70    6.30
   4  -2  -7   25.60    5.90
  -4   2   7   25.40    4.70
  -4   2   7   35.30    6.90
   3  -2  -7    4.00    2.90
  -3   2   7    1.00    1.90
  -3   2   7    6.60    3.80
   2  -2  -7  208.88   11.20
  -2   2   7  244.88   12.70
  -2   2   7  228.18    8.50
  -2   2   7  231.18    8.80
   1  -2  -7   25.20    3.60
  -1   2   7   25.30    3.90
   0  -2  -7   69.89    4.00
   0  -2  -7   60.89    5.30
   0   2   7   64.69    4.00
   0   2   7   59.39    4.60
  -1  -2  -7  290.47   12.90
  -1  -2  -7  301.17   13.20
   1   2   7  298.57   13.20
   1   2   7  302.07   12.70
  -2  -2  -7    0.70    1.70
  -2  -2  -7   -0.80    2.10
   2   2   7   -0.30    1.80
   2   2   7    1.60    2.20
  -3  -2  -7  256.97   14.10
  -3  -2  -7  296.97   16.60
   3   2   7  266.47   16.10
   3   2   7  256.27   14.70
  -4  -2  -7    3.90    3.70
  -4  -2  -7    4.00    3.90
   4   2   7   10.40    5.00
   4   2   7    6.00    4.20
  -5  -2  -7    4.80    5.50
  -5  -2  -7    1.80    4.80
   5   2   7    1.40    4.70
   5   2   7   -2.40    3.00
  -6  -2  -7   -2.70    5.90
   6   2   7   -2.40    5.80
   6   2   7   -0.30    6.50
   6  -3  -7    7.30    6.90
  -6   3   7   10.80    7.10
  -6   3   7    0.40    6.80
   5  -3  -7   37.80    8.20
  -5   3   7   41.30    9.20
   4  -3  -7   12.70    4.80
  -4   3   7   24.40    6.20
  -4   3   7   13.80    4.00
   3  -3  -7  314.77   16.90
  -3   3   7  314.27   17.30
  -3   3   7  335.07   13.10
   2  -3  -7  257.77   13.60
  -2   3   7  251.87    8.50
  -2   3   7  259.77    8.50
  -2   3   7  269.57   14.00
   1  -3  -7    0.20    1.50
  -1   3   7   -0.20    1.00
   0  -3  -7  101.39    5.40
   0  -3  -7  107.59    5.80
   0  -3  -7   99.69    6.60
   0   3   7  111.29    5.50
   0   3   7   99.99    6.70
  -1  -3  -7   82.39    6.20
  -1  -3  -7   87.79    6.40
   1   3   7   84.99    6.30
   1   3   7   94.59    6.80
  -2  -3  -7    2.20    1.80
  -2  -3  -7    4.70    2.90
   2   3   7    0.80    2.20
   2   3   7    4.90    2.80
  -3  -3  -7   14.20    4.70
  -3  -3  -7   16.00    3.80
   3   3   7    5.40    4.10
   3   3   7    6.00    3.70
  -4  -3  -7   62.59    7.90
  -4  -3  -7   44.80    8.20
   4   3   7   57.49    9.10
   4   3   7   61.49    9.50
  -5  -3  -7    0.00    4.60
  -5  -3  -7    5.30    5.40
   5   3   7   -1.00    5.10
   5   3   7    1.20    5.10
  -6  -3  -7   -1.10    6.30
   6   3   7   10.20    7.40
   6  -4  -7    6.30    7.40
  -6   4   7    4.90    6.20
   5  -4  -7   12.50    6.10
  -5   4   7    1.20    4.80
   4  -4  -7   -1.30    3.60
  -4   4   7    0.30    2.40
  -4   4   7    2.40    3.70
   3  -4  -7   50.49    4.40
   3  -4  -7   54.19    8.00
  -3   4   7   52.39    4.30
  -3   4   7   39.80    6.70
   2  -4  -7   17.50    4.10
  -2   4   7   11.90    0.90
  -2   4   7   11.60    1.10
  -2   4   7   14.90    4.00
   1  -4  -7  483.95   15.10
   1  -4  -7  491.05   14.90
   1  -4  -7  509.95   20.60
  -1   4   7  497.35   20.20
  -1   4   7  473.95   15.10
   0  -4  -7   28.90    4.20
   0  -4  -7   30.10    3.40
   0   4   7   36.40    4.80
  -1  -4  -7   -3.00    1.10
  -1  -4  -7   -0.30    1.70
   1   4   7    1.40    1.50
  -2  -4  -7   32.40    5.60
  -2  -4  -7   37.30    5.00
   2   4   7   19.40    4.70
   2   4   7   23.90    4.90
  -3  -4  -7    7.30    3.00
  -3  -4  -7    7.00    3.40
   3   4   7    0.20    2.90
   3   4   7    3.30    2.90
  -4  -4  -7  106.49   10.00
  -4  -4  -7  110.29   13.20
   4   4   7   97.29   12.50
   4   4   7  121.69   13.80
  -5  -4  -7   48.00   10.80
   5   4   7   60.59   11.60
  -6  -4  -7    4.90    6.80
   6   4   7    4.40    7.50
   6  -5  -7    8.40    8.00
  -6   5   7   21.00    8.50
   5  -5  -7   12.20    6.60
  -5   5   7    2.40    5.10
   4  -5  -7   12.00    5.90
  -4   5   7   11.00    4.70
   3  -5  -7   97.89   11.40
   3  -5  -7  108.89    6.00
  -3   5   7   91.19   10.10
  -3   5   7  100.59    5.80
   2  -5  -7  116.89   11.50
   2  -5  -7  130.69    5.10
  -2   5   7  125.09    4.80
  -2   5   7  120.49    9.50
   1  -5  -7   21.00    4.40
   1  -5  -7   14.20    2.20
   1  -5  -7   13.90    2.00
  -1   5   7   14.00    2.20
  -1   5   7   13.00    3.10
   0  -5  -7  159.38    9.90
   0  -5  -7  146.39    7.60
   0   5   7  140.19    9.60
  -1  -5  -7    8.00    3.00
  -1  -5  -7    7.70    3.10
   1   5   7   12.10    3.70
  -2  -5  -7   33.40    5.10
  -2  -5  -7   38.50    6.30
   2   5   7   32.60    5.70
  -3  -5  -7    8.50    4.30
  -3  -5  -7    1.50    3.00
   3   5   7    0.60    2.80
  -4  -5  -7   83.79   11.60
  -4  -5  -7   59.69    7.40
   4   5   7   66.89   10.90
  -5  -5  -7   -0.80    3.50
   5   5   7   -2.40    3.70
  -6  -5  -7   30.70   11.10
   6   5   7   31.60    9.30
   6  -6  -7    1.40    8.00
  -6   6   7   -1.60    7.00
   5  -6  -7   26.40    8.70
  -5   6   7   15.80    6.80
   4  -6  -7   -0.30    4.10
  -4   6   7    7.00    5.10
   3  -6  -7  182.28   16.50
  -3   6   7  162.58   12.60
   2  -6  -7   36.30    3.20
   2  -6  -7   23.70    5.50
  -2   6   7   28.70    5.50
   1  -6  -7  122.49   11.30
   1  -6  -7  121.49    6.20
  -1   6   7  108.99    9.90
   0  -6  -7  145.29    7.90
   0  -6  -7  149.88   10.30
   0   6   7  126.39    9.40
  -1  -6  -7   29.80    4.70
  -1  -6  -7   31.60    5.10
   1   6   7   37.10    6.10
  -2  -6  -7   -1.10    2.40
  -2  -6  -7   -0.60    2.00
   2   6   7   -0.10    1.90
  -3  -6  -7    9.40    4.90
  -3  -6  -7    7.90    3.20
   3   6   7    5.00    3.80
  -4  -6  -7    1.60    5.30
   4   6   7    4.30    5.40
  -5  -6  -7   11.70    7.50
   5   6   7   29.30    9.50
   5  -7  -7   12.30    7.90
  -5   7   7    7.50    5.70
   4  -7  -7    2.50    4.20
  -4   7   7    7.50    4.00
   3  -7  -7  107.29   13.30
  -3   7   7  111.89   11.40
   2  -7  -7   95.59   11.40
  -2   7   7   80.49    9.10
   1  -7  -7   12.80    4.90
   1  -7  -7   25.20    3.60
  -1   7   7   25.90    5.50
   0  -7  -7  138.79   12.30
   0  -7  -7  123.69    7.90
   0   7   7  132.49   11.70
  -1  -7  -7    8.90    3.20
  -1  -7  -7   17.00    4.50
   1   7   7    5.20    3.00
  -2  -7  -7    3.80    3.20
  -2  -7  -7    7.50    4.00
   2   7   7    2.50    3.40
  -3  -7  -7   61.69   10.00
  -3  -7  -7   68.19    8.00
   3   7   7   61.39    9.90
  -4  -7  -7   22.60    7.70
   4   7   7   25.40    7.90
  -5  -7  -7    1.70    6.60
   5   7   7    3.70    5.10
   5  -8  -7    2.30    6.90
  -5   8   7   -0.20    5.60
   4  -8  -7   -0.40    4.80
  -4   8   7    2.50    4.90
   3  -8  -7   10.90    6.20
  -3   8   7   14.50    5.40
   2  -8  -7   -4.90    3.30
  -2   8   7   -0.90    3.40
   1  -8  -7   -1.70    3.50
   1  -8  -7    6.20    2.90
  -1   8   7    5.80    4.10
   0  -8  -7   12.20    4.00
   0  -8  -7   14.90    5.20
   0   8   7   13.20    4.20
  -1  -8  -7  160.38   11.00
  -1  -8  -7  155.18   11.80
   1   8   7  148.19   11.90
  -2  -8  -7   24.70    5.50
  -2  -8  -7   24.00    6.50
   2   8   7   17.90    6.40
  -3  -8  -7   74.39   10.90
   3   8   7   85.39   12.30
  -4  -8  -7    2.30    5.80
   4   8   7   -0.80    5.30
  -5  -8  -7   -5.10    6.60
   5   8   7    2.80    7.00
   4  -9  -7   -0.60    5.90
  -4   9   7   -0.80    5.20
   3  -9  -7   -2.80    5.50
  -3   9   7    0.10    3.20
   2  -9  -7   12.40    6.10
  -2   9   7   -0.30    3.70
   1  -9  -7   30.00    7.90
  -1   9   7   41.50    7.70
   0  -9  -7    3.60    3.90
   0  -9  -7    0.10    4.30
   0   9   7   -4.40    3.10
  -1  -9  -7   51.49    7.20
  -1  -9  -7   29.40    6.80
   1   9   7   37.80    7.50
  -2  -9  -7   27.20    6.60
  -2  -9  -7   40.40    7.90
   2   9   7   27.90    7.30
  -3  -9  -7    0.40    4.50
   3   9   7   -2.70    3.30
   4   9   7    5.30    6.30
   4 -10  -7   21.90    9.90
   3 -10  -7   12.80    8.30
  -3  10   7    1.40    5.20
   2 -10  -7   44.20   10.60
  -2  10   7   50.59    9.20
   1 -10  -7   27.50    8.00
  -1  10   7   32.40    7.50
   0 -10  -7    4.10    5.00
   0  10   7   10.10    5.30
  -1 -10  -7   23.90    7.10
  -1 -10  -7   52.89    8.00
   1  10   7   56.39   10.00
  -2 -10  -7   -3.70    4.20
   2  10   7    2.70    5.10
  -3 -10  -7   33.80    8.70
   3  10   7   27.70    9.30
   3 -11  -7    7.30    8.30
  -3  11   7    3.70    9.20
   2 -11  -7    6.80    7.30
  -2  11   7    2.00    5.50
   1 -11  -7   27.10    9.40
  -1  11   7   20.50    6.90
   0 -11  -7   23.20    8.20
   0  11   7   14.10    6.80
  -1 -11  -7    2.90    5.60
   1  11   7    0.70    4.70
  -2 -11  -7    6.00    6.30
   2  11   7   19.50    7.60
  -3 -11  -7    0.20    6.10
   3  11   7    3.40    7.30
   1 -12  -7    2.90    7.00
  -1  12   7   -2.30    5.50
   0 -12  -7   -3.50    6.30
   0  12   7   -0.90    5.30
   1  12   7   14.30    7.00
  -1 -12   8    0.50    6.30
   0 -12   8    4.30    7.20
  -1  12  -8    1.00    8.60
   1 -12   8    8.10    8.30
   1 -12   8    2.50    7.10
   3  11  -8   -2.50    6.90
  -3 -11   8    0.80    6.00
   2  11  -8   -0.60    4.20
  -2 -11   8    6.20    6.30
  -1 -11   8    3.60    4.50
   0  11  -8   16.30   11.20
   0 -11   8   12.80    7.70
   0 -11   8    1.10    6.00
  -1  11  -8   -0.30    7.70
   1 -11   8   -1.50    6.20
   1 -11   8    7.10    6.70
  -2  11  -8   15.20    9.50
   2 -11   8    4.10    7.20
   2 -11   8   15.20    9.00
  -3  11  -8    5.80    9.70
   3 -11   8    3.80    8.50
   4  10  -8    9.20    8.10
  -4 -10   8   13.60    7.50
   3  10  -8    4.90    6.50
  -3 -10   8    0.40    5.60
   2  10  -8    2.40    5.10
  -2 -10   8    0.20    3.70
   1  10  -8    7.70    5.00
  -1 -10   8    6.90    5.50
   0  10  -8   -4.80    4.80
   0 -10   8    5.30    4.80
   0 -10   8    2.00    4.20
  -1  10  -8   -2.90    6.30
   1 -10   8    1.20    4.80
   1 -10   8   -3.10    4.40
  -2  10  -8   13.10    7.80
   2 -10   8    7.00    6.50
   2 -10   8   11.90    6.60
  -3  10  -8   13.30    9.60
   3 -10   8    8.80    7.20
   3 -10   8    6.30    6.50
   4   9  -8    6.20    6.80
  -4  -9   8    4.70    5.60
   3   9  -8    1.50    4.90
  -3  -9   8    3.30    4.60
   2   9  -8   14.10    5.30
  -2  -9   8   20.00    6.40
   1   9  -8   64.49    9.30
   1   9  -8   70.19    9.60
  -1  -9   8   57.19    9.10
  -1  -9   8   50.99    7.60
   0   9  -8   23.50    6.70
   0   9  -8   41.50    6.90
   0  -9   8   30.90    7.10
   0  -9   8   29.00    6.90
  -1   9  -8   21.10    7.00
   1  -9   8   19.20    6.10
   1  -9   8   27.40    7.60
  -2   9  -8   30.20    8.70
   2  -9   8   53.39    9.60
   2  -9   8   32.60    8.60
  -3   9  -8    1.10    7.30
   3  -9   8    2.80    5.40
   3  -9   8   -1.30    5.40
  -4   9  -8    2.90    7.90
   4  -9   8   -4.40    7.00
   5   8  -8    4.60    7.80
  -5  -8   8    6.40    6.50
   4   8  -8   16.70    7.60
  -4  -8   8   11.60    6.30
   3   8  -8   -3.10    4.80
  -3  -8   8    1.40    3.70
   2   8  -8    2.50    3.90
  -2  -8   8    7.00    3.60
   1   8  -8   24.80    5.90
   1   8  -8   18.80    5.90
  -1  -8   8   30.40    5.80
  -1  -8   8   18.20    5.50
   0   8  -8  170.48   11.20
   0   8  -8  139.19   14.00
   0  -8   8  164.38   12.20
   0  -8   8  165.88   14.20
  -1   8  -8   11.90    6.10
  -1   8  -8    7.10    3.00
   1  -8   8    2.50    3.80
   1  -8   8    8.90    4.50
  -2   8  -8  369.66   24.30
   2  -8   8  345.97   21.80
   2  -8   8  338.67   19.80
  -3   8  -8   16.70    7.90
   3  -8   8   22.00    7.20
   3  -8   8   19.80    7.50
  -4   8  -8   23.80    8.10
   4  -8   8   31.70    8.80
   4  -8   8   46.70   11.10
  -5   8  -8    7.40    9.40
   5  -8   8    3.20    7.20
   5   7  -8    3.00    6.50
  -5  -7   8   20.40    7.40
   4   7  -8    2.10    5.20
  -4  -7   8    3.00    4.10
   3   7  -8   17.10    6.40
  -3  -7   8   11.90    4.40
   2   7  -8    5.60    4.30
  -2  -7   8    5.30    3.80
   1   7  -8  201.38   12.60
   1   7  -8  215.38   13.00
  -1  -7   8  196.68   11.50
  -1  -7   8  195.38   12.50
   0   7  -8   10.80    5.10
   0   7  -8   13.10    3.90
   0  -7   8    5.80    3.70
   0  -7   8   10.50    4.10
  -1   7  -8    1.10    1.90
  -1   7  -8   -4.80    2.90
   1  -7   8   -0.40    3.00
   1  -7   8    0.20    3.10
  -2   7  -8   55.69   10.00
   2  -7   8   49.80    7.70
   2  -7   8   29.20    7.00
  -3   7  -8    8.50    6.10
   3  -7   8    8.10    4.90
   3  -7   8    3.20    5.60
  -4   7  -8    1.20    4.70
   4  -7   8    5.50    5.00
   4  -7   8   -3.20    4.70
  -5   7  -8   10.90    9.20
   5  -7   8   -4.10    6.90
   5  -7   8    2.90    6.70
   5   6  -8    9.60    6.50
  -5  -6   8    8.60    5.90
   4   6  -8   50.59    9.30
  -4  -6   8   58.29    9.30
   3   6  -8   -0.10    2.60
  -3  -6   8   -0.40    3.10
   2   6  -8    8.50    2.20
   2   6  -8   12.50    4.50
  -2  -6   8    2.80    2.10
   1   6  -8  126.39    8.80
   1   6  -8  121.39    9.10
  -1  -6   8  124.59    9.40
  -1  -6   8  123.09    8.10
   0   6  -8   14.10    3.10
   0   6  -8   19.80    5.10
   0  -6   8    4.80    3.00
   0  -6   8   21.50    4.60
  -1   6  -8    5.10    1.80
  -1   6  -8    3.70    3.30
   1  -6   8    5.10    3.40
   1  -6   8    7.80    3.80
  -2   6  -8    2.10    3.90
  -2   6  -8    0.20    1.10
   2  -6   8    4.40    2.90
   2  -6   8    7.90    4.00
  -3   6  -8    1.90    4.60
   3  -6   8    3.00    3.50
   3  -6   8    4.20    4.70
  -4   6  -8    3.30    5.60
   4  -6   8   -4.30    4.10
   4  -6   8   -0.70    3.90
  -5   6  -8    7.20    8.10
   5  -6   8    1.10    7.10
   5  -6   8   10.50    7.40
   6   5  -8   11.40    7.30
  -6  -5   8   -4.50    5.40
   5   5  -8    0.60    4.10
  -5  -5   8    3.30    4.90
   4   5  -8   19.40    6.70
  -4  -5   8   13.40    4.40
   3   5  -8   32.50    6.70
  -3  -5   8   36.30    6.30
   2   5  -8    0.50    1.00
   2   5  -8   -3.00    2.20
   2   5  -8    0.40    1.00
  -2  -5   8    0.50    2.20
   1   5  -8   90.69    8.30
   1   5  -8   95.09    6.70
  -1  -5   8   87.69    8.00
  -1  -5   8   76.99    5.80
   0   5  -8  132.39    7.40
   0   5  -8  157.08   10.20
   0  -5   8  140.69    9.60
   0  -5   8  133.49    9.00
  -1   5  -8  111.19   10.90
  -1   5  -8  109.49    5.20
   1  -5   8  114.69    5.50
   1  -5   8  132.49    9.70
   1  -5   8  123.29    8.90
  -2   5  -8   -0.80    1.10
  -2   5  -8    3.30    3.80
  -2   5  -8    1.40    0.90
   2  -5   8   -3.20    2.60
   2  -5   8   -0.30    2.10
  -3   5  -8  209.28   10.00
  -3   5  -8  240.38   17.70
   3  -5   8  227.18   14.90
   3  -5   8  231.68   16.30
  -4   5  -8  157.88   18.00
   4  -5   8  167.28   16.90
   4  -5   8  133.09   14.20
  -5   5  -8    0.90    4.30
   5  -5   8   -2.30    5.60
   5  -5   8   -3.40    3.10
  -6   5  -8    8.60    8.60
   6  -5   8   15.70    9.80
   6  -5   8    3.70    7.90
   6   4  -8    2.40    4.60
  -6  -4   8    3.20    5.30
   5   4  -8    3.20    6.20
  -5  -4   8    0.20    4.20
   4   4  -8    4.50    4.90
  -4  -4   8    1.50    3.50
   3   4  -8   -1.00    3.40
  -3  -4   8    2.00    2.80
   2   4  -8   61.79    7.80
  -2  -4   8   57.89    6.60
   1   4  -8   26.00    3.60
   1   4  -8   28.40    4.30
  -1  -4   8   29.90    4.30
   0   4  -8  184.98    8.30
   0   4  -8  170.18   10.30
   0  -4   8  188.78   10.20
   0  -4   8  188.98   10.50
  -1   4  -8    0.10    0.50
  -1   4  -8    0.40    1.70
   1  -4   8    2.50    2.00
   1  -4   8   -0.10    0.60
   1  -4   8   -1.50    1.70
  -2   4  -8  123.99    4.90
  -2   4  -8  137.69   12.80
  -2   4  -8  136.79    5.20
   2  -4   8  131.09   11.90
   2  -4   8  126.39    9.60
  -3   4  -8    9.20    3.90
  -3   4  -8   15.90    3.00
   3  -4   8   16.70    4.90
   3  -4   8   12.20    4.70
  -4   4  -8   -2.50    3.00
   4  -4   8   -2.80    3.00
   4  -4   8   -7.30    3.50
  -5   4  -8   -0.80    6.20
   5  -4   8   -1.40    5.40
   5  -4   8    6.30    5.70
  -6   4  -8    9.90    8.00
  -6   4  -8    3.10    6.40
   6  -4   8   -5.60    6.40
   6  -4   8    1.50    7.60
   6   3  -8   41.10    9.20
  -6  -3   8   58.39   10.80
  -6  -3   8   49.40   12.40
   5   3  -8   72.59   11.50
  -5  -3   8   92.39   11.30
   4   3  -8    0.50    3.80
  -4  -3   8    8.20    3.80
   3   3  -8  121.09   11.90
  -3  -3   8  104.19    9.50
   2   3  -8  174.48   11.10
  -2  -3   8  165.28    9.90
   1   3  -8   57.49    4.20
   1   3  -8   64.99    4.20
   1   3  -8   70.49    6.30
  -1  -3   8   64.19    4.60
  -1  -3   8   61.39    5.80
   0   3  -8  201.88   10.30
   0   3  -8  181.48    7.80
   0  -3   8  207.18    9.90
   0  -3   8  191.28    9.90
   0  -3   8  189.68    7.80
  -1   3  -8 1476.35   49.40
   1  -3   8 1474.55   48.40
   1  -3   8 1417.96   47.50
  -2   3  -8    0.60    0.80
  -2   3  -8    3.30    1.10
  -2   3  -8   -0.50    2.60
   2  -3   8   -1.00    2.20
   2  -3   8    2.60    2.30
  -3   3  -8   35.00    7.00
  -3   3  -8   50.39    5.10
   3  -3   8   39.40    7.20
   3  -3   8   49.80    4.80
   3  -3   8   46.90    7.30
  -4   3  -8    0.60    4.20
  -4   3  -8    1.90    3.20
   4  -3   8   -2.40    2.60
   4  -3   8   -4.40    3.40
   4  -3   8    2.20    4.10
  -5   3  -8   20.80    8.00
   5  -3   8   23.40    7.70
   5  -3   8   20.70    7.10
  -6   3  -8    8.70    7.20
  -6   3  -8   -1.10    7.30
   6  -3   8   19.70    8.90
   6   2  -8   46.10   11.10
  -6  -2   8   81.09   15.00
  -6  -2   8   80.89   11.80
   5   2  -8   17.00    5.70
  -5  -2   8   18.80    6.10
  -5  -2   8   20.90    6.90
   4   2  -8    2.40    3.80
   4   2  -8    0.40    2.00
  -4  -2   8   -1.20    2.40
  -4  -2   8   -2.50    2.40
  -4  -2   8   -0.20    1.80
   3   2  -8   60.89    7.90
   3   2  -8   53.89    3.70
  -3  -2   8   51.59    6.30
  -3  -2   8   52.79    3.50
   2   2  -8  159.18    6.10
   2   2  -8  153.88    9.80
  -2  -2   8  147.59    6.10
  -2  -2   8  163.18    9.00
   1   2  -8  103.99    5.50
   1   2  -8  124.29    7.10
  -1  -2   8  119.49    6.00
  -1  -2   8  104.69    6.50
   0   2  -8   26.00    2.50
   0   2  -8   21.80    3.50
   0  -2   8   30.00    2.80
   0  -2   8   28.40    2.70
   0  -2   8   27.20    3.80
  -1   2  -8  119.69    8.50
   1  -2   8  130.49    8.30
   1  -2   8  126.29    7.90
  -2   2  -8  655.93   27.30
  -2   2  -8  686.93   21.20
   2  -2   8  657.13   21.40
   2  -2   8  659.23   26.50
   2  -2   8  637.84   25.70
  -3   2  -8   52.29    8.20
   3  -2   8   42.20    7.10
   3  -2   8   69.19    8.30
   3  -2   8   61.69    5.90
  -4   2  -8    1.50    2.80
  -4   2  -8    0.20    3.60
   4  -2   8    8.40    3.70
   4  -2   8    3.70    3.90
   4  -2   8    6.50    4.30
  -5   2  -8    4.80    4.70
  -5   2  -8   -2.10    4.80
   5  -2   8   14.10    5.20
   5  -2   8   17.60    6.10
  -6   2  -8   14.50    8.50
  -6   2  -8    0.40    6.10
   6  -2   8   10.80    7.50
   6   1  -8    1.00    6.00
  -6  -1   8    0.40    4.70
  -6  -1   8   -3.30    4.80
   5   1  -8    8.50    5.10
  -5  -1   8    4.90    5.40
  -5  -1   8    7.40    4.50
   4   1  -8   67.59    9.60
   4   1  -8   57.89    6.20
  -4  -1   8   92.09   11.90
  -4  -1   8   54.39    7.40
   3   1  -8   97.59    6.30
   3   1  -8   99.89   10.20
  -3  -1   8  114.19   11.40
  -3  -1   8  117.09    8.00
   2   1  -8  114.89    8.40
   2   1  -8  115.19    5.90
  -2  -1   8  121.79    7.20
  -2  -1   8  133.89    9.50
  -2  -1   8  129.59    6.10
   1   1  -8 4357.56  122.79
   1   1  -8 4196.08  120.79
  -1  -1   8 4172.58  123.49
  -1  -1   8 4091.39  120.99
  -1  -1   8 4135.09  121.49
   0   1  -8 2279.77   66.89
   0   1  -8 2154.88   65.09
   0  -1   8 2186.68   64.89
   0  -1   8 2239.28   66.49
   0  -1   8 2211.48   64.79
  -1   1  -8 1600.44   51.39
  -1   1  -8 1567.74   46.60
   1  -1   8 1577.14   50.39
   1  -1   8 1629.74   46.60
  -2   1  -8  124.29    9.60
   2  -1   8  152.48   10.00
   2  -1   8  148.99    7.40
  -3   1  -8   41.30    7.00
   3  -1   8   41.20    6.90
   3  -1   8   56.59    6.30
  -4   1  -8   36.70    7.50
   4  -1   8   22.90    6.30
   4  -1   8   19.50    5.00
  -5   1  -8  275.37   19.20
  -5   1  -8  215.38   19.40
   5  -1   8  240.48   16.00
   5  -1   8  196.98   18.80
  -6   1  -8   56.59   11.50
  -6   1  -8   47.50   11.40
   6  -1   8   60.39   12.60
   6   0  -8   13.20    6.80
  -6   0   8   14.10    7.50
  -6   0   8    6.90    5.30
   5   0  -8    4.80    4.50
   5   0  -8    1.90    4.20
  -5   0   8    6.40    4.80
  -5   0   8    7.60    5.90
  -5   0   8    4.60    4.00
   4   0  -8  270.37   17.00
   4   0  -8  260.07   13.90
  -4   0   8  252.37   17.60
  -4   0   8  260.67   14.10
   3   0  -8  176.78    9.60
   3   0  -8  167.58   11.40
  -3   0   8  190.78   13.30
  -3   0   8  187.38   10.00
   2   0  -8  679.73   25.90
   2   0  -8  691.63   23.40
  -2   0   8  663.33   23.00
  -2   0   8  712.03   27.20
   1   0  -8   11.40    2.20
   1   0  -8   12.70    2.30
  -1   0   8    8.30    2.50
  -1   0   8   10.20    1.80
   0   0  -8 1762.92   54.29
   0   0  -8 1828.52   53.49
   0   0   8 1729.23   53.09
   0   0   8 1774.82   53.39
  -1   0  -8    3.60    2.00
  -1   0  -8    6.20    1.50
   1   0   8    0.90    1.10
   1   0   8    1.50    1.10
  -2   0  -8   13.90    3.50
   2   0   8   12.00    3.60
   2   0   8   11.50    2.70
  -3   0  -8  109.29   10.60
   3   0   8  100.59    8.90
   3   0   8   78.69    9.30
  -4   0  -8    9.40    4.60
  -4   0  -8   12.40    5.30
   4   0   8   10.20    4.50
   4   0   8    3.30    4.20
  -5   0  -8   37.40    8.30
  -5   0  -8   45.40    9.40
   5   0   8   23.50    7.00
   5   0   8   21.30    6.70
  -6   0  -8    1.10    5.80
  -6   0  -8   -3.30    5.70
   6   0   8   -0.60    4.90
   6   0   8   -4.70    5.10
   6  -1  -8   -0.80    5.60
  -6   1   8    1.40    5.90
   5  -1  -8   -2.00    4.60
   5  -1  -8    4.60    3.80
  -5   1   8   -2.30    4.90
  -5   1   8    0.50    3.80
   4  -1  -8   59.79    8.80
   4  -1  -8   80.59    9.00
  -4   1   8   76.99    7.80
  -4   1   8   79.69   10.60
   3  -1  -8  112.69   10.20
   3  -1  -8   98.39    8.60
  -3   1   8  114.29    7.00
  -3   1   8   90.69   10.00
   2  -1  -8  120.99    7.60
  -2   1   8  129.79    6.10
  -2   1   8  124.99    9.00
   1  -1  -8 4254.07  123.19
   1  -1  -8 4212.08  120.49
  -1   1   8 4290.47  124.59
  -1   1   8 4140.49  120.49
   0  -1  -8 2254.27   65.79
   0  -1  -8 2218.78   67.39
   0   1   8 2217.08   65.89
   0   1   8 2243.98   66.89
  -1  -1  -8 1674.73   52.09
   1   1   8 1642.54   51.89
   1   1   8 1615.34   50.19
  -2  -1  -8  152.08    9.60
   2   1   8  145.29   10.10
   2   1   8  149.69    8.70
  -3  -1  -8   57.89    7.50
  -3  -1  -8   73.89    8.80
   3   1   8   57.19    7.00
   3   1   8   45.20    7.20
  -4  -1  -8   26.20    6.80
  -4  -1  -8   30.40    6.60
   4   1   8   33.40    6.80
   4   1   8   23.50    6.70
  -5  -1  -8  231.68   17.00
  -5  -1  -8  264.97   19.60
   5   1   8  333.47   21.80
   5   1   8  224.28   17.30
  -6  -1  -8   38.20   10.30
  -6  -1  -8   34.90   10.20
   6   1   8   63.99   11.60
   6   1   8   37.00   10.20
   6  -2  -8   55.19   11.10
  -6   2   8   69.59   13.30
   5  -2  -8   21.80    6.60
   5  -2  -8   31.70    7.60
  -5   2   8   18.20    6.90
  -5   2   8   21.20    6.00
   4  -2  -8    0.30    2.90
   4  -2  -8    1.30    3.20
  -4   2   8    1.40    2.30
  -4   2   8    0.60    3.80
   3  -2  -8   64.49    7.60
  -3   2   8   44.60    7.20
  -3   2   8   58.89    5.20
   2  -2  -8  164.98    9.80
  -2   2   8  165.08    6.90
  -2   2   8  167.48   10.60
  -2   2   8  167.98    6.40
   1  -2  -8  105.49    3.70
   1  -2  -8  100.39    6.70
  -1   2   8  102.99    3.80
  -1   2   8  103.29    7.10
   0  -2  -8   27.20    3.80
   0  -2  -8   29.60    3.10
   0   2   8   27.00    2.90
   0   2   8   32.40    3.90
  -1  -2  -8  128.79    7.90
   1   2   8  118.69    7.60
   1   2   8  132.09    7.60
  -2  -2  -8  667.83   25.40
  -2  -2  -8  659.43   26.50
   2   2   8  667.63   26.60
   2   2   8  671.23   25.20
  -3  -2  -8   55.19    8.10
  -3  -2  -8   61.79    7.40
   3   2   8   62.79    8.70
   3   2   8   55.79    7.60
  -4  -2  -8    3.10    3.30
  -4  -2  -8    2.70    2.90
   4   2   8    0.90    3.60
   4   2   8    3.70    3.00
  -5  -2  -8    4.50    4.90
  -5  -2  -8   20.60    7.10
   5   2   8    2.90    4.90
   5   2   8    4.70    6.30
  -6  -2  -8    0.40    4.40
   6   2   8   -0.50    4.90
   6   2   8    7.10    7.10
   6  -3  -8   58.69   11.60
  -6   3   8   45.80   10.90
   5  -3  -8   97.49   12.40
  -5   3   8   74.59   11.50
   4  -3  -8   11.40    5.30
  -4   3   8    5.50    2.80
  -4   3   8   13.70    5.40
  -3   3   8   99.49   10.20
  -3   3   8   99.79    6.00
   2  -3  -8  182.68   10.90
  -2   3   8  182.38   11.30
  -2   3   8  169.98    5.30
  -2   3   8  161.68    5.30
   1  -3  -8   81.09    7.30
  -1   3   8   91.99    8.00
   0  -3  -8  194.38    8.60
   0  -3  -8  209.38   10.40
   0  -3  -8  195.98    8.50
   0   3   8  180.98    8.30
   0   3   8  200.18   10.20
  -1  -3  -8 1551.04   48.50
  -1  -3  -8 1461.05   48.10
   1   3   8 1480.85   48.30
   1   3   8 1489.55   48.40
  -2  -3  -8   -1.10    1.60
  -2  -3  -8    1.50    2.40
   2   3   8    0.30    2.00
   2   3   8   -1.80    2.00
  -3  -3  -8   46.50    6.30
  -3  -3  -8   34.10    6.60
   3   3   8   47.80    7.30
   3   3   8   60.59    8.50
  -4  -3  -8   -0.90    3.40
  -4  -3  -8    0.90    3.50
   4   3   8    2.90    3.30
   4   3   8    5.80    5.20
  -5  -3  -8    0.60    4.20
  -5  -3  -8   23.10    6.30
   5   3   8   34.70    8.70
   5   3   8   11.40    5.20
  -6  -3  -8    2.00    6.50
   6   3   8   11.80    7.70
   6   3   8   15.70    8.30
   6  -4  -8    0.10    6.50
  -6   4   8    6.20    6.90
   5  -4  -8    6.30    6.50
  -5   4   8    0.50    3.20
   4  -4  -8   11.40    5.20
   3  -4  -8   -0.70    3.00
  -3   4   8   -0.90    1.30
  -3   4   8    2.80    2.00
  -3   4   8    3.20    3.30
   2  -4  -8   67.59    8.00
  -2   4   8   55.99    7.10
   1  -4  -8   27.50    1.60
   1  -4  -8   25.80    1.70
   1  -4  -8   27.30    4.50
  -1   4   8   28.20    4.50
   0  -4  -8  173.78   10.20
   0  -4  -8  177.98    8.40
   0   4   8  198.68   10.70
  -1  -4  -8    0.10    1.70
  -1  -4  -8    0.20    1.20
   1   4   8   -0.40    1.70
   1   4   8    1.40    2.00
  -2  -4  -8  137.29    9.00
  -2  -4  -8  140.09   10.30
   2   4   8  117.49    9.20
   2   4   8  146.19   10.40
  -3  -4  -8   23.70    4.70
  -3  -4  -8   15.90    5.20
   3   4   8   23.10    6.10
   3   4   8   24.60    5.60
  -4  -4  -8    1.90    3.20
  -4  -4  -8   -1.50    3.80
   4   4   8    2.40    4.20
   4   4   8   -4.30    3.90
  -5  -4  -8    1.50    4.90
   5   4   8   -0.50    5.50
  -6  -4  -8   -5.50    6.70
   6   4   8   -0.80    7.00
   6  -5  -8    2.10    7.60
  -6   5   8    4.10    5.40
   5  -5  -8    4.80    5.90
  -5   5   8    4.30    5.20
   4  -5  -8   20.50    6.70
  -4   5   8    7.50    5.20
   3  -5  -8   28.50    6.70
  -3   5   8   31.20    6.60
   2  -5  -8    0.30    2.50
  -2   5   8    2.50    3.10
   1  -5  -8   82.69    4.60
   1  -5  -8   92.89    9.20
   1  -5  -8   89.29    4.20
  -1   5   8   86.39    4.50
  -1   5   8   97.89    9.00
   0  -5  -8  117.09    8.70
   0  -5  -8  138.29    7.20
   0   5   8  123.49    8.80
  -1  -5  -8  123.39    8.60
  -1  -5  -8  122.29    8.70
   1   5   8  123.29    9.00
  -2  -5  -8   -0.30    1.80
  -2  -5  -8   -1.50    2.50
   2   5   8    0.30    2.40
  -3  -5  -8  227.88   15.80
  -3  -5  -8  225.88   13.30
   3   5   8  235.58   15.80
  -4  -5  -8  196.28   12.70
  -4  -5  -8  163.78   16.30
   4   5   8  160.98   16.30
  -5  -5  -8    3.60    5.60
   5   5   8   -1.10    3.50
  -6  -5  -8    3.80    8.10
   6   5   8   18.20    9.70
   5  -6  -8   11.10    7.00
  -5   6   8   11.20    6.10
   4  -6  -8   45.00    9.20
  -4   6   8   69.79   10.10
   3  -6  -8    3.20    4.20
  -3   6   8   -2.10    3.50
   2  -6  -8    7.20    1.50
   2  -6  -8    2.40    3.30
  -2   6   8    7.30    3.70
   1  -6  -8  132.29    6.40
   1  -6  -8  145.29   12.70
  -1   6   8  128.29   10.00
   0  -6  -8   17.10    3.10
   0  -6  -8   11.70    3.50
   0   6   8    5.70    2.80
  -1  -6  -8    2.80    2.60
  -1  -6  -8    7.70    3.30
   1   6   8    4.00    3.20
  -2  -6  -8   -0.50    2.20
  -2  -6  -8   -2.20    1.80
   2   6   8    2.00    3.10
  -3  -6  -8    9.70    5.30
  -3  -6  -8    3.30    3.40
   3   6   8    6.60    4.40
  -4  -6  -8    5.70    5.30
   4   6   8    3.40    5.10
  -5  -6  -8    5.90    6.90
   5   6   8   18.10    8.10
   5  -7  -8    6.10    7.50
  -5   7   8    0.80    5.90
   4  -7  -8    1.30    5.10
  -4   7   8    1.60    4.70
   3  -7  -8   11.70    5.90
  -3   7   8    7.70    4.60
   2  -7  -8   -1.90    2.20
  -2   7   8    5.40    3.00
   1  -7  -8  217.98   14.40
   1  -7  -8  209.38    9.50
  -1   7   8  201.28   13.50
   0  -7  -8   15.10    4.60
   0  -7  -8    5.50    2.70
   0   7   8    7.60    3.90
  -1  -7  -8   -2.60    2.10
  -1  -7  -8    0.40    2.60
   1   7   8   -0.90    2.90
  -2  -7  -8   57.99    8.30
  -2  -7  -8   58.19    7.50
   2   7   8   39.20    7.20
  -3  -7  -8    0.70    4.40
  -3  -7  -8    3.20    3.50
   3   7   8    9.30    4.70
  -4  -7  -8    1.20    5.60
   4   7   8    3.10    4.90
  -5  -7  -8    1.40    6.80
   5   7   8   -1.30    4.80
   5  -8  -8    1.10    6.60
  -5   8   8    7.30    6.30
   4  -8  -8   -0.80    5.00
  -4   8   8    9.60    5.70
   3  -8  -8    8.00    5.20
  -3   8   8   -1.70    3.80
   2  -8  -8    6.60    5.00
  -2   8   8    5.60    4.20
   1  -8  -8   27.90    6.80
  -1   8   8   17.00    5.40
   0  -8  -8  159.38   14.40
   0  -8  -8  155.68    9.70
   0   8   8  143.09   11.50
  -1  -8  -8   10.40    4.70
  -1  -8  -8    4.80    3.40
   1   8   8    3.90    3.80
  -2  -8  -8  341.07   18.00
  -2  -8  -8  333.07   18.90
   2   8   8  306.67   19.50
  -3  -8  -8   23.40    6.90
  -3  -8  -8   33.70    9.50
   3   8   8    8.10    5.60
  -4  -8  -8   34.50    8.50
   4   8   8   31.70    9.20
   5   8   8    9.60    8.30
   4  -9  -8    6.10    6.80
  -4   9   8    6.30    6.00
   3  -9  -8    4.30    5.40
  -3   9   8    5.20    4.80
   2  -9  -8   -7.00    4.30
  -2   9   8    7.80    4.20
   1  -9  -8   56.29    9.90
  -1   9   8   66.79    9.50
   0  -9  -8   29.90    5.10
   0  -9  -8   21.70    5.90
   0   9   8   28.70    6.70
  -1  -9  -8   19.60    6.00
  -1  -9  -8   24.50    5.20
   1   9   8   22.90    6.00
  -2  -9  -8   39.20    8.00
  -2  -9  -8   48.70    8.30
   2   9   8   43.70    9.00
  -3  -9  -8   -2.50    5.10
   3   9   8    0.70    3.50
   4   9   8    2.20    6.30
   4 -10  -8    5.10    8.10
   3 -10  -8    0.00    4.30
  -3  10   8    1.30    5.10
   2 -10  -8    4.80    6.20
  -2  10   8   -1.40    4.50
   1 -10  -8    7.70    6.30
  -1  10   8    5.20    4.50
   0 -10  -8   -0.80    4.60
   0  10   8   -1.70    3.80
  -1 -10  -8    0.70    3.70
  -1 -10  -8   -4.20    4.00
   1  10   8    1.60    4.70
  -2 -10  -8    6.80    5.30
  -2 -10  -8   16.10    6.90
   2  10   8   12.30    6.40
  -3 -10  -8    7.80    6.80
   3  10   8    4.20    6.10
   3 -11  -8    2.30    5.40
  -3  11   8   -0.40    6.00
   2 -11  -8    5.80    5.60
  -2  11   8   -1.10    5.10
   1 -11  -8    2.00    5.70
  -1  11   8    5.50    4.90
   0 -11  -8    8.20    6.50
   0  11   8   19.90    6.80
  -1 -11  -8    2.60    5.50
   1  11   8    9.30    6.20
  -2 -11  -8   -1.90    6.50
   2  11   8   -5.20    5.30
   1 -12  -8    0.20    6.70
  -1  12   8    2.60    5.40
   0 -12  -8   -0.30    6.50
   0  12   8   13.00    6.50
   1  12   8    7.50    6.70
  -1 -12   9   -2.20    6.20
   0 -12   9    9.70    7.70
  -1  12  -9    7.80    9.60
   1 -12   9    2.10    7.20
   1 -12   9   -6.00    8.90
   3  11  -9    7.10    8.10
  -3 -11   9    4.60    6.40
   2  11  -9    3.10    6.20
  -2 -11   9    2.10    5.60
  -1 -11   9   56.09   10.60
   0 -11   9   31.20    8.70
  -1  11  -9   17.10    9.30
   1 -11   9    9.60    7.30
   1 -11   9   13.60    8.00
  -2  11  -9    5.70    9.10
   2 -11   9    9.10    7.50
   2 -11   9   11.00    8.10
   3  10  -9   14.60    7.60
  -3 -10   9   16.70    7.00
   2  10  -9   30.40    9.00
  -2 -10   9   46.50    9.30
   1  10  -9   57.89    9.60
  -1 -10   9   50.49    9.10
   0  10  -9   38.00    9.40
   0 -10   9   39.10    8.80
   0 -10   9   23.50    7.00
  -1  10  -9   54.09   11.70
   1 -10   9   69.39   11.10
   1 -10   9   60.49   10.40
  -2  10  -9   -0.50    6.50
   2 -10   9    7.40    6.70
   2 -10   9    2.20    5.40
  -3  10  -9    5.90    8.60
   3 -10   9    8.00    8.10
   3 -10   9   -1.40    6.10
   4   9  -9   -4.20    5.90
  -4  -9   9   -1.80    4.60
   3   9  -9   33.50    9.00
  -3  -9   9   42.50    8.30
   2   9  -9   -1.00    4.10
  -2  -9   9    3.20    3.40
   1   9  -9   -1.20    3.60
  -1  -9   9    0.60    4.10
   0   9  -9   -2.20    3.60
   0   9  -9    0.50    5.40
   0  -9   9   -3.10    4.40
   0  -9   9   -3.10    3.70
  -1   9  -9   15.00    7.10
   1  -9   9   16.30    5.90
   1  -9   9   19.20    6.40
  -2   9  -9   12.70    7.40
   2  -9   9   26.10    7.30
   2  -9   9   14.00    6.70
  -3   9  -9    2.40    7.10
   3  -9   9    3.40    5.90
   3  -9   9    1.50    5.40
  -4   9  -9    1.00    8.20
   4  -9   9   -0.80    7.30
   4  -9   9    8.60    8.20
   5   8  -9   -5.40    4.10
  -5  -8   9   -9.00    4.40
   4   8  -9    8.10    6.40
  -4  -8   9    7.20    5.70
   3   8  -9    3.70    4.80
  -3  -8   9    0.40    3.30
   2   8  -9   -2.90    3.10
  -2  -8   9    4.90    3.90
   1   8  -9   -0.90    3.10
   1   8  -9    2.00    3.50
  -1  -8   9   -0.50    3.00
  -1  -8   9   -0.40    2.60
   0   8  -9    5.00    4.90
   0   8  -9    7.10    3.40
   0  -8   9    7.00    4.00
   0  -8   9   10.80    4.70
  -1   8  -9   59.79   10.10
   1  -8   9   66.79    9.90
   1  -8   9   73.69   10.10
  -2   8  -9  154.88   17.60
   2  -8   9  176.88   13.40
   2  -8   9  161.28   16.50
  -3   8  -9   23.60    8.40
   3  -8   9   10.10    5.90
   3  -8   9    8.10    6.40
  -4   8  -9    0.10    4.30
   4  -8   9    8.90    6.90
   4  -8   9    0.80    4.20
  -5   8  -9   18.10   12.00
   5  -8   9   -0.60    6.20
   5   7  -9    6.20    7.30
  -5  -7   9    5.70    4.40
   4   7  -9   11.40    6.40
  -4  -7   9    5.30    5.10
   3   7  -9   85.79   11.60
  -3  -7   9   84.29   10.50
   2   7  -9   62.59    9.20
  -2  -7   9   62.99    8.70
   1   7  -9    5.90    4.00
   1   7  -9   14.90    4.40
  -1  -7   9    7.70    4.00
  -1  -7   9   15.00    4.20
   0   7  -9   21.30    5.90
   0   7  -9   19.60    3.80
   0  -7   9   39.20    6.70
   0  -7   9   20.90    5.30
  -1   7  -9    2.90    4.20
  -1   7  -9   -1.00    1.80
   1  -7   9    3.70    3.40
   1  -7   9   -1.50    2.90
  -2   7  -9   -3.60    4.70
   2  -7   9   -1.70    3.50
   2  -7   9    0.80    3.60
  -3   7  -9   25.00    6.90
   3  -7   9   18.80    6.10
   3  -7   9   17.60    6.00
  -4   7  -9   11.90    7.70
   4  -7   9    8.70    6.60
   4  -7   9   29.90    9.30
  -5   7  -9    3.50    9.50
   5  -7   9    1.40    6.20
   5  -7   9    1.20    7.40
   5   6  -9    6.00    6.80
  -5  -6   9   15.80    6.70
   4   6  -9   -3.60    4.60
  -4  -6   9    6.00    4.70
   3   6  -9    0.10    4.00
  -3  -6   9   10.80    4.50
   2   6  -9   43.30    4.10
   2   6  -9   38.10    7.00
  -2  -6   9   44.20    6.80
   1   6  -9   35.50    5.40
   1   6  -9   35.80    5.30
  -1  -6   9   31.80    5.60
  -1  -6   9   30.60    4.70
   0   6  -9  115.99    7.50
   0   6  -9  137.09   11.60
   0  -6   9  120.99    9.30
   0  -6   9  135.69   10.20
  -1   6  -9  192.98   14.20
  -1   6  -9  200.98    8.40
   1  -6   9  190.78   12.70
   1  -6   9  187.38    8.60
   1  -6   9  196.18   13.30
  -2   6  -9    0.30    3.70
   2  -6   9    0.70    2.80
   2  -6   9    1.70    3.60
  -3   6  -9    9.00    5.90
   3  -6   9    8.70    5.20
   3  -6   9   10.80    5.00
  -4   6  -9   -3.80    4.70
   4  -6   9    1.80    4.50
   4  -6   9    2.50    4.80
  -5   6  -9   23.60   10.50
   5  -6   9   24.00    9.10
   5  -6   9   18.80    8.60
   6   5  -9    1.30    6.90
  -6  -5   9    6.90    6.40
   5   5  -9    6.80    6.50
  -5  -5   9   11.80    5.80
   4   5  -9    0.30    4.20
  -4  -5   9    5.10    4.20
   3   5  -9   28.90    6.70
  -3  -5   9   24.60    5.40
   2   5  -9   25.00    2.20
   2   5  -9   28.80    5.80
   2   5  -9   33.60    2.60
  -2  -5   9   26.70    4.80
   1   5  -9   16.30    3.30
   1   5  -9   12.00    3.20
  -1  -5   9    4.70    2.70
  -1  -5   9   16.00    2.90
   0   5  -9   -0.30    1.10
   0   5  -9   -0.40    2.40
   0  -5   9    0.40    1.90
   0  -5   9   -0.50    1.20
  -1   5  -9    2.80    1.10
  -1   5  -9    1.70    3.00
   1  -5   9    1.10    2.70
   1  -5   9    0.40    1.80
   1  -5   9    0.30    1.20
  -2   5  -9   78.89   10.50
   2  -5   9   93.79   10.80
   2  -5   9  119.79   11.10
  -3   5  -9   12.40    5.60
   3  -5   9   11.50    5.10
   3  -5   9   12.20    5.30
  -4   5  -9  169.38   18.70
   4  -5   9  161.28   15.90
   4  -5   9  131.89   15.30
  -5   5  -9   12.70    8.40
   5  -5   9   12.00    7.70
   5  -5   9   11.50    6.80
  -6   5  -9    8.10    8.50
   6  -5   9    3.40    8.50
   6  -5   9   20.60    9.90
   6   4  -9   10.50    6.90
  -6  -4   9    4.40    8.00
  -6  -4   9   12.70    6.80
   5   4  -9   11.80    6.50
  -5  -4   9   13.30    5.40
   4   4  -9   20.60    6.50
  -4  -4   9   22.20    5.70
   3   4  -9   -2.20    2.70
  -3  -4   9    3.40    2.70
   2   4  -9   21.90    1.60
   2   4  -9   21.30    1.50
   2   4  -9   17.90    4.20
  -2  -4   9   19.70    4.00
   1   4  -9    0.00    1.70
   1   4  -9   -0.10    1.60
  -1  -4   9   -0.70    1.40
   0   4  -9    1.20    2.30
   0   4  -9    2.80    1.40
   0  -4   9    4.10    2.20
   0  -4   9   -0.10    2.20
   0  -4   9    2.20    1.50
  -1   4  -9   68.99    8.30
   1  -4   9   51.69    6.90
   1  -4   9   76.79    7.70
  -2   4  -9    1.00    3.10
   2  -4   9    0.70    2.80
   2  -4   9   -0.30    2.50
  -3   4  -9   47.00    4.40
  -3   4  -9   40.10    8.30
   3  -4   9   33.50    6.70
   3  -4   9   48.20    8.20
  -4   4  -9   -6.10    3.50
   4  -4   9    0.70    4.10
   4  -4   9    5.30    5.00
  -5   4  -9   11.30    8.50
   5  -4   9    1.60    4.00
   5  -4   9   12.30    7.20
  -6   4  -9    2.10    7.50
  -6   4  -9   -3.70    6.40
   6  -4   9   -3.60    7.40
   6   3  -9   -2.20    5.60
  -6  -3   9   -2.30    6.70
  -6  -3   9    1.00    4.80
   5   3  -9    1.30    4.10
  -5  -3   9    6.40    6.30
  -5  -3   9    5.70    4.60
   4   3  -9    0.20    3.60
  -4  -3   9   -0.40    3.00
   3   3  -9  154.08   11.90
  -3  -3   9  182.78   11.50
   2   3  -9   86.49    3.80
   2   3  -9   82.19    8.50
   2   3  -9   78.89    3.50
  -2  -3   9   84.29    4.00
  -2  -3   9   80.69    7.40
   1   3  -9  350.06   13.40
   1   3  -9  350.16   14.30
   1   3  -9  357.06   15.10
  -1  -3   9  344.87   14.90
   0   3  -9    6.30    1.60
   0   3  -9   10.10    3.00
   0  -3   9   12.60    2.20
   0  -3   9    7.70    1.80
   0  -3   9    6.20    2.70
  -1   3  -9   54.49    7.10
   1  -3   9   53.09    6.60
   1  -3   9   65.39    6.80
  -2   3  -9   65.89    8.50
  -2   3  -9   73.79    3.10
  -2   3  -9   68.29    3.20
   2  -3   9   69.99    8.00
   2  -3   9   60.09    7.80
  -3   3  -9   63.29    9.50
  -3   3  -9   71.89    6.10
   3  -3   9   70.99    5.30
   3  -3   9   82.39   10.00
   3  -3   9   88.99   10.30
  -4   3  -9   97.49    9.20
  -4   3  -9   99.99   13.20
   4  -3   9   82.59   11.40
   4  -3   9   96.89    7.80
   4  -3   9  105.29   12.20
  -5   3  -9    5.50    6.20
   5  -3   9   17.50    7.20
   5  -3   9   15.70    6.50
  -6   3  -9    4.90    8.20
  -6   3  -9   13.00    7.40
   6  -3   9    3.90    7.60
   6   2  -9   20.40    8.00
  -6  -2   9   24.80    9.90
  -6  -2   9   26.00    7.10
   5   2  -9    1.00    4.50
  -5  -2   9    6.50    6.10
  -5  -2   9   10.20    4.60
   4   2  -9   58.29    9.00
  -4  -2   9   80.19    9.20
  -4  -2   9   64.39   10.00
   3   2  -9    2.50    1.50
   3   2  -9   10.50    3.80
  -3  -2   9    0.30    3.30
  -3  -2   9    0.10    1.30
  -3  -2   9    3.60    2.30
   2   2  -9    0.10    0.80
   2   2  -9    0.50    2.40
  -2  -2   9   -0.70    1.40
  -2  -2   9    2.50    1.20
  -2  -2   9   -0.20    2.60
   1   2  -9   86.09    6.10
   1   2  -9   99.59    5.40
  -1  -2   9   84.59    6.50
  -1  -2   9   81.99    5.30
  -1  -2   9   92.39    6.00
   0   2  -9  211.48   10.40
   0   2  -9  207.18    8.00
   0  -2   9  206.08    8.30
   0  -2   9  204.08    8.40
   0  -2   9  185.98    9.80
  -1   2  -9  312.87   15.40
  -1   2  -9  320.07    9.70
   1  -2   9  323.37    9.60
   1  -2   9  326.57   14.70
   1  -2   9  314.67    9.60
  -2   2  -9  214.18   13.70
  -2   2  -9  230.48    8.70
   2  -2   9  239.88   13.20
   2  -2   9  249.97   13.90
   2  -2   9  237.28    9.20
  -3   2  -9  182.28   13.60
   3  -2   9  178.98    9.30
   3  -2   9  173.08   12.60
   3  -2   9  135.19   12.50
  -4   2  -9    3.60    3.30
  -4   2  -9    0.00    2.80
   4  -2   9   -0.60    3.10
   4  -2   9    1.10    4.20
  -5   2  -9   28.70    7.30
  -5   2  -9   33.10    9.40
   5  -2   9   23.80    6.30
   5  -2   9   26.60    8.10
  -6   2  -9    3.10    7.10
  -6   2  -9   -5.40    5.70
   6  -2   9   -3.10    6.50
   6   1  -9   10.30    6.40
  -6  -1   9    1.90    6.50
  -6  -1   9   -0.90    4.80
   5   1  -9   22.20    6.60
  -5  -1   9   24.30    6.00
  -5  -1   9   11.70    5.90
   4   1  -9   90.39   11.00
   4   1  -9   88.29    7.70
  -4  -1   9   81.49   11.40
  -4  -1   9   82.69    8.70
   3   1  -9   14.40    2.90
   3   1  -9   11.50    3.70
  -3  -1   9    9.20    4.50
  -3  -1   9   12.80    3.30
   2   1  -9   64.79    4.30
   2   1  -9   70.19    7.10
  -2  -1   9   62.39    7.20
  -2  -1   9   67.99    5.20
   1   1  -9  588.54   20.80
   1   1  -9  571.44   19.30
  -1  -1   9  525.45   19.40
  -1  -1   9  564.24   21.30
   0   1  -9 2988.70   88.69
   0   1  -9 2926.51   90.29
   0  -1   9 3070.39   88.29
   0  -1   9 2995.10   88.39
   0  -1   9 3200.28   90.39
  -1   1  -9  199.28   11.10
  -1   1  -9  203.18    7.60
   1  -1   9  193.48   10.30
   1  -1   9  203.18    7.60
  -2   1  -9  742.73   29.00
   2  -1   9  720.93   24.10
   2  -1   9  694.23   27.80
  -3   1  -9  146.49   13.00
   3  -1   9  138.29    8.80
   3  -1   9  147.69   11.20
  -4   1  -9    0.70    3.80
   4  -1   9    6.10    3.50
   4  -1   9   12.70    4.50
  -5   1  -9    3.30    4.70
  -5   1  -9   15.20    6.90
   5  -1   9    8.40    5.90
   5  -1   9   21.40    6.10
  -6   1  -9    7.10    6.00
  -6   1  -9    5.80    6.90
   6  -1   9   -0.90    7.40
   6   0  -9   -4.50    4.80
  -6   0   9   -1.40    6.30
  -6   0   9    1.70    4.60
   5   0  -9   -0.50    3.20
  -5   0   9   -1.20    3.30
  -5   0   9   -0.50    5.00
   4   0  -9   -1.20    2.30
   4   0  -9    1.20    2.80
  -4   0   9   -3.60    2.30
  -4   0   9   -1.50    2.20
   3   0  -9    1.80    1.80
   3   0  -9   -0.20    1.80
  -3   0   9   -0.10    1.60
  -3   0   9    0.70    2.00
   2   0  -9    0.80    1.30
   2   0  -9   -1.60    1.10
  -2   0   9    0.50    1.70
  -2   0   9   -0.30    1.40
   1   0  -9    0.10    1.10
  -1   0   9    3.00    1.20
   0   0  -9   -0.60    1.40
   0   0   9    0.10    1.10
   0   0   9    1.50    1.30
  -1   0  -9   -1.00    1.20
   1   0   9    0.40    0.90
   1   0   9   -0.30    1.40
  -2   0  -9   -0.80    2.00
   2   0   9   -0.80    1.90
   2   0   9   -0.20    1.40
  -3   0  -9   -0.10    2.40
   3   0   9    3.30    2.80
   3   0   9    0.50    2.20
  -4   0  -9   -2.00    3.30
  -4   0  -9   -1.40    2.40
   4   0   9    5.90    4.80
   4   0   9    2.20    3.40
  -5   0  -9   -6.60    3.60
  -5   0  -9    1.80    5.10
   5   0   9    3.00    4.40
   5   0   9   -0.10    5.30
  -6   0  -9   -2.50    6.10
  -6   0  -9    4.20    6.60
   6   0   9   -1.90    5.50
   6   0   9    4.20    7.30
   6  -1  -9   -2.30    5.90
  -6   1   9    1.70    5.90
   5  -1  -9   15.40    6.30
   5  -1  -9   30.40    6.50
  -5   1   9   26.30    7.30
  -5   1   9   17.70    4.90
   4  -1  -9   89.29   10.70
   4  -1  -9   86.49    9.20
  -4   1   9   84.79    8.00
  -4   1   9  106.79   12.80
   3  -1  -9   17.80    4.60
   3  -1  -9    9.90    3.20
  -3   1   9   16.70    4.90
  -3   1   9   17.80    3.10
   2  -1  -9   66.89    6.20
  -2   1   9   67.19    4.10
  -2   1   9   83.99    8.40
   1  -1  -9  579.64   18.20
   1  -1  -9  567.24   20.60
  -1   1   9  541.15   21.40
  -1   1   9  583.14   18.40
   0  -1  -9 3023.80   88.39
   0   1   9 2838.32   87.39
   0   1   9 3004.70   86.69
  -1  -1  -9  202.78   10.80
   1   1   9  213.78    9.60
   1   1   9  202.38   10.60
  -2  -1  -9  707.53   27.20
   2   1   9  690.43   25.40
   2   1   9  720.33   28.00
  -3  -1  -9  157.78   11.30
   3   1   9  184.28   12.90
   3   1   9  151.58   10.50
  -4  -1  -9   11.90    5.10
  -4  -1  -9    0.60    3.50
   4   1   9    0.30    3.70
   4   1   9   -1.50    3.50
  -5  -1  -9   10.10    5.90
  -5  -1  -9    3.00    4.30
   5   1   9   15.30    6.60
   5   1   9   13.80    6.00
  -6  -1  -9   11.40    7.40
  -6  -1  -9   11.80    7.00
   6   1   9    1.50    6.90
   6   1   9   13.40    7.70
  -6   2   9   33.90    9.90
   5  -2  -9    6.20    5.40
   5  -2  -9    3.30    4.80
  -5   2   9    3.60    3.30
  -5   2   9   -6.50    3.50
   4  -2  -9   72.69    9.10
  -4   2   9   65.69    6.80
  -4   2   9   70.79   10.30
   3  -2  -9   -0.30    2.30
  -3   2   9   -0.80    2.90
  -3   2   9    1.10    1.60
   2  -2  -9    0.20    1.10
   2  -2  -9    0.80    1.50
  -2   2   9    1.00    0.80
  -2   2   9    0.10    2.50
  -2   2   9    1.90    1.30
   1  -2  -9   84.79    3.50
   1  -2  -9   87.19    6.40
  -1   2   9   92.99    3.80
  -1   2   9   80.79    6.50
   0  -2  -9  204.48   10.30
   0  -2  -9  210.48    8.80
   0   2   9  209.38   10.20
   0   2   9  199.18    8.90
  -1  -2  -9  330.27   14.80
   1   2   9  338.67   14.20
   1   2   9  328.67   14.70
  -2  -2  -9  222.28   12.50
  -2  -2  -9  250.57   13.70
   2   2   9  254.17   12.70
   2   2   9  232.18   13.30
  -3  -2  -9  178.78   12.70
  -3  -2  -9  189.48   11.90
   3   2   9  149.29   11.10
   3   2   9  180.18   12.80
  -4  -2  -9    5.20    4.20
  -4  -2  -9   -0.70    3.00
   4   2   9   -6.20    3.60
   4   2   9    0.40    3.10
  -5  -2  -9   24.80    6.70
  -5  -2  -9   18.70    6.80
   5   2   9   12.90    6.90
   5   2   9   20.40    7.30
  -6  -2  -9   -2.90    5.90
   6   2   9    0.20    5.00
   6   2   9   -7.00    5.90
   6  -3  -9   11.50    7.30
  -6   3   9   -2.80    6.00
   5  -3  -9    1.20    4.80
  -5   3   9    3.60    5.40
   4  -3  -9   -2.70    3.00
  -4   3   9    0.00    1.80
  -4   3   9    0.20    3.80
   3  -3  -9  184.28   12.20
  -3   3   9  163.78    7.60
  -3   3   9  176.58   12.30
   2  -3  -9   97.29    9.10
  -2   3   9  100.69    9.60
   1  -3  -9  362.06   16.00
  -1   3   9  357.16   16.20
   0  -3  -9    8.20    2.60
   0  -3  -9   11.20    2.30
   0   3   9    8.40    2.40
   0   3   9    7.40    1.80
  -1  -3  -9   61.49    6.30
  -1  -3  -9   53.69    6.00
   1   3   9   61.19    6.50
   1   3   9   60.29    6.40
  -2  -3  -9   77.39    8.40
  -2  -3  -9   80.19    7.80
   2   3   9   72.09    7.80
   2   3   9   66.79    7.80
  -3  -3  -9   62.09    8.60
  -3  -3  -9   59.59    7.50
   3   3   9  100.59   11.00
   3   3   9   63.29    8.40
  -4  -3  -9   88.49    9.90
  -4  -3  -9   84.59   11.20
   4   3   9   98.29   11.90
   4   3   9  103.69   12.80
  -5  -3  -9   15.70    7.30
  -5  -3  -9    0.10    4.00
   5   3   9    3.00    5.50
   5   3   9    7.70    5.80
  -6  -3  -9    5.70    7.40
   6   3   9   11.50    8.70
   6   3   9   11.90    7.70
   6  -4  -9    5.50    7.10
  -6   4   9    8.10    5.80
   5  -4  -9   15.50    6.50
  -5   4   9   18.50    7.00
   4  -4  -9   20.50    6.30
  -4   4   9   29.00    7.30
   3  -4  -9    1.10    2.30
  -3   4   9   -1.50    3.10
  -3   4   9    1.80    1.20
   2  -4  -9   17.50    4.30
  -2   4   9   26.50    5.30
   1  -4  -9   -3.50    1.50
   1  -4  -9    0.20    0.50
   1  -4  -9   -0.10    0.40
  -1   4   9    0.70    1.60
   0  -4  -9    3.30    1.60
   0  -4  -9   -0.40    1.70
   0   4   9    5.20    2.20
  -1  -4  -9   71.59    7.20
  -1  -4  -9   66.49    6.90
   1   4   9   62.29    6.50
   1   4   9   56.79    6.60
  -2  -4  -9   -0.70    2.40
  -2  -4  -9    4.20    2.60
   2   4   9   -0.90    2.40
   2   4   9    0.80    2.10
  -3  -4  -9   37.70    6.20
  -3  -4  -9   49.70    8.20
   3   4   9   44.40    7.70
   3   4   9   43.80    7.50
  -4  -4  -9    4.50    4.20
  -4  -4  -9    5.00    3.60
   4   4   9    0.10    4.50
   4   4   9    6.80    5.20
  -5  -4  -9   10.50    5.80
   5   4   9   17.60    6.40
   5   4   9    9.60    6.50
  -6  -4  -9    1.20    6.90
   6   4   9   10.00    7.90
   6  -5  -9   -7.60    6.60
  -6   5   9   -6.00    5.90
   5  -5  -9    6.40    5.80
  -5   5   9    6.60    5.50
   4  -5  -9    1.20    4.60
  -4   5   9   -7.60    3.30
   3  -5  -9   21.60    5.30
  -3   5   9   20.80    5.40
   2  -5  -9   38.00    6.40
  -2   5   9   23.20    5.40
   1  -5  -9    5.10    3.10
   1  -5  -9   12.70    1.60
   1  -5  -9    9.80    1.80
  -1   5   9    9.00    3.30
   0  -5  -9    0.40    1.30
   0  -5  -9    0.40    1.30
   0   5   9    2.10    1.90
  -1  -5  -9    0.40    2.10
  -1  -5  -9    0.00    2.00
   1   5   9    4.40    2.70
  -2  -5  -9   98.59   10.10
  -2  -5  -9  106.79    9.40
   2   5   9   97.89   10.40
  -3  -5  -9   -0.70    3.70
  -3  -5  -9   14.20    4.00
   3   5   9   15.20    5.30
  -4  -5  -9  143.19   15.90
  -4  -5  -9  165.08   11.60
   4   5   9  158.38   16.30
  -5  -5  -9    8.40    6.40
   5   5   9   10.90    6.10
  -6  -5  -9   21.60    9.40
   6   5   9   20.70   10.40
   5  -6  -9    4.00    6.70
  -5   6   9    6.40    6.60
   4  -6  -9    4.70    4.80
  -4   6   9   -2.50    3.90
   3  -6  -9    5.80    4.60
  -3   6   9    2.90    4.20
   2  -6  -9   38.80    7.10
  -2   6   9   33.50    6.10
   1  -6  -9   36.10    3.30
   1  -6  -9   41.60    4.10
   1  -6  -9   44.00    6.80
  -1   6   9   45.00    6.70
  -1   6   9   36.50    3.80
   0  -6  -9  113.89    7.20
   0  -6  -9  144.69   10.40
   0   6   9  118.69    9.40
  -1  -6  -9  197.18   12.20
  -1  -6  -9  185.98   11.40
   1   6   9  196.58   12.80
  -2  -6  -9    0.40    2.50
  -2  -6  -9   -3.00    2.60
   2   6   9    2.70    2.40
  -3  -6  -9   10.20    4.10
  -3  -6  -9   16.50    5.20
   3   6   9    8.60    4.70
  -4  -6  -9   -6.30    4.60
   4   6   9    0.30    3.90
  -5  -6  -9   33.70    8.40
   5   6   9   23.30    9.30
   5  -7  -9    4.60    7.10
  -5   7   9   -1.90    5.70
   4  -7  -9    4.80    5.50
  -4   7   9   11.00    5.70
   3  -7  -9   82.99   11.80
  -3   7   9   94.29   11.10
   2  -7  -9   44.80    8.60
  -2   7   9   35.00    6.80
   1  -7  -9   17.20    4.80
   1  -7  -9   11.30    2.50
  -1   7   9   13.30    4.10
   0  -7  -9   32.90    4.40
   0  -7  -9   15.30    4.50
   0   7   9   32.60    6.20
  -1  -7  -9    0.40    2.70
  -1  -7  -9   -1.50    2.30
   1   7   9    0.40    2.90
  -2  -7  -9   -1.80    2.70
  -2  -7  -9    5.30    4.10
   2   7   9   -0.90    2.30
  -3  -7  -9    9.40    4.30
  -3  -7  -9   21.50    6.80
   3   7   9   14.60    5.70
  -4  -7  -9   20.30    7.20
   4   7   9    4.30    6.00
  -5  -7  -9   -4.70    6.40
   5   7   9   -3.60    6.20
   5  -8  -9    3.60    7.50
  -5   8   9   -4.70    5.40
   4  -8  -9    8.40    6.60
  -4   8   9    3.80    4.80
   3  -8  -9    2.10    4.90
  -3   8   9   -1.70    4.00
   2  -8  -9   -1.30    3.70
  -2   8   9   -1.00    3.60
   1  -8  -9    3.40    3.80
  -1   8   9    2.50    3.70
   0  -8  -9    9.70    4.70
   0  -8  -9    6.40    3.30
   0   8   9    1.40    2.60
  -1  -8  -9   73.09    9.40
  -1  -8  -9   62.19    7.50
   1   8   9   62.29    9.40
  -2  -8  -9  197.48   13.60
  -2  -8  -9  215.78   14.90
   2   8   9  175.08   16.50
  -3  -8  -9   23.80    5.90
  -3  -8  -9    9.20    5.50
   3   8   9    7.10    5.20
   4   8   9    5.20    5.60
   4  -9  -9   -3.00    3.40
  -4   9   9    1.40    5.80
   3  -9  -9   35.60   10.00
  -3   9   9   36.60    7.50
   2  -9  -9    2.50    5.10
  -2   9   9    1.60    4.20
   1  -9  -9    4.10    4.70
  -1   9   9    2.80    2.90
   0  -9  -9   -5.20    3.00
   0   9   9    7.60    4.20
  -1  -9  -9   18.70    5.90
  -1  -9  -9    7.90    4.00
   1   9   9   16.90    5.80
  -2  -9  -9   21.20    6.60
  -2  -9  -9   12.40    5.20
   2   9   9    7.20    5.50
  -3  -9  -9    0.60    5.10
   3   9   9   -1.00    3.50
   4   9   9    1.50    6.50
   3 -10  -9   27.70    9.90
  -3  10   9   32.60    8.70
   2 -10  -9   27.60    8.80
  -2  10   9   47.90    8.90
   1 -10  -9   71.59   11.60
  -1  10   9   47.90    8.50
   0 -10  -9   37.80    9.00
   0  10   9   32.40    7.60
  -1 -10  -9   73.99   11.20
  -1 -10  -9   63.99    8.70
   1  10   9   63.19   10.40
  -2 -10  -9   -1.50    4.30
  -2 -10  -9    1.50    4.50
   2  10   9    0.80    4.60
  -3 -10  -9    0.50    6.20
   3  10   9    6.40    5.40
   3 -11  -9    2.80    8.30
  -3  11   9   -2.70    6.00
   2 -11  -9   -2.30    6.20
  -2  11   9   -0.30    5.50
   1 -11  -9   33.40    9.80
  -1  11   9   34.80    7.70
   0 -11  -9   37.30    9.40
   0  11   9   16.00    6.80
  -1 -11  -9   20.40    7.90
   1  11   9   23.30    8.00
  -2 -11  -9   14.00    6.70
   2  11   9   -2.30    6.10
   1 -12  -9    3.80    7.60
  -1  12   9   -2.90    5.40
   0 -12  -9    5.90    8.20
   0  12   9   -0.20    5.70
  -1 -12  -9   -2.10    7.60
   1  12   9    2.80    4.50
  -1 -12  10   -8.40    6.00
   0 -12  10   18.40    8.50
   1 -12  10   -0.70    8.00
  -2 -11  10   -1.60    5.20
  -1 -11  10    1.60    6.10
   0 -11  10    6.90    6.00
  -1  11 -10    1.30    7.50
   1 -11  10   -0.20    6.20
   1 -11  10   -0.40    5.80
  -2  11 -10   11.40    8.90
   2 -11  10    7.40    8.20
   2 -11  10    5.60    7.50
   3  10 -10   18.00    6.90
  -3 -10  10    6.50    6.00
   2  10 -10   -4.00    5.00
  -2 -10  10    2.40    5.00
  -1 -10  10   12.80    6.30
   0  10 -10    1.70    5.30
   0 -10  10   -1.80    4.80
   0 -10  10    9.50    5.40
  -1  10 -10   21.10    8.50
   1 -10  10   14.70    6.90
   1 -10  10   16.20    7.00
  -2  10 -10    2.10    7.30
   2 -10  10   -1.40    5.90
   2 -10  10   -6.50    5.60
  -3  10 -10   -5.90    6.50
   3 -10  10   -0.10    6.70
   3 -10  10   -6.40    6.10
   4   9 -10   17.40    7.00
  -4  -9  10   20.20    7.30
   3   9 -10    8.40    6.00
  -3  -9  10   13.30    5.90
   2   9 -10   -3.00    4.10
  -2  -9  10    4.10    5.10
   1   9 -10    5.80    4.40
  -1  -9  10   -1.50    4.00
   0   9 -10   -0.20    4.30
   0  -9  10   -2.30    3.80
   0  -9  10    7.10    4.90
  -1   9 -10    3.90    5.90
   1  -9  10   -2.80    4.00
   1  -9  10    6.60    5.10
  -2   9 -10    1.00    5.30
   2  -9  10    6.60    5.20
   2  -9  10    4.90    5.90
  -3   9 -10   -0.30    7.10
   3  -9  10    5.90    5.80
   3  -9  10    6.60    7.40
  -4   9 -10    1.10    7.80
   4  -9  10   -7.10    6.50
   4  -9  10    7.90    7.50
   5   8 -10    7.30    7.60
  -5  -8  10   15.10    7.30
   4   8 -10   29.80    8.10
  -4  -8  10   19.70    6.90
   3   8 -10    0.70    4.80
  -3  -8  10    2.60    4.50
   2   8 -10    0.30    4.00
  -2  -8  10    4.10    4.00
   1   8 -10    2.60    3.20
   1   8 -10    1.10    4.20
  -1  -8  10    3.90    3.50
  -1  -8  10    1.90    2.90
   0   8 -10   30.00    7.40
   0   8 -10   28.30    5.20
   0  -8  10   32.70    7.00
   0  -8  10   38.30    7.70
  -1   8 -10    3.10    5.30
   1  -8  10   -4.00    3.90
   1  -8  10    3.90    4.50
  -2   8 -10   41.50    9.70
   2  -8  10   36.50    7.80
   2  -8  10   37.10    8.70
  -3   8 -10   47.80   11.40
   3  -8  10   38.00    8.60
   3  -8  10   34.40    9.70
  -4   8 -10   48.50   12.00
   4  -8  10   32.50    9.50
   4  -8  10   19.70    8.00
   5   7 -10   12.20    6.70
  -5  -7  10    2.50    5.50
   4   7 -10   -1.40    4.60
  -4  -7  10    2.70    4.70
   3   7 -10   14.00    6.00
  -3  -7  10   13.10    5.10
   2   7 -10  114.69   12.30
  -2  -7  10   90.79   10.30
   1   7 -10  357.96   17.70
   1   7 -10  337.67   16.90
  -1  -7  10  331.07   18.10
  -1  -7  10  340.17   16.00
   0   7 -10   24.90    4.30
   0   7 -10   25.00    5.90
   0  -7  10   24.80    5.70
   0  -7  10   16.90    5.00
  -1   7 -10   19.50    6.50
  -1   7 -10   17.90    3.60
   1  -7  10   15.40    5.20
   1  -7  10   21.80    5.90
  -2   7 -10   37.60    8.80
   2  -7  10   41.20    7.70
   2  -7  10   37.00    8.10
  -3   7 -10    7.00    5.60
   3  -7  10   -0.60    4.40
   3  -7  10    5.40    4.70
  -4   7 -10    1.20    5.70
   4  -7  10   -3.20    5.30
   4  -7  10   -2.70    4.90
  -5   7 -10    0.90    7.80
   5  -7  10   -1.40    7.30
   5  -7  10    0.90    7.50
   5   6 -10    4.60    6.50
  -5  -6  10    4.30    5.20
   4   6 -10   81.39   12.50
  -4  -6  10  108.79   12.20
   3   6 -10  170.68   16.00
  -3  -6  10  128.79   12.60
   2   6 -10    2.90    2.20
   2   6 -10    4.40    3.60
  -2  -6  10    3.40    3.30
   1   6 -10   61.09    7.40
   1   6 -10   67.29    7.10
  -1  -6  10   63.99    7.70
  -1  -6  10   64.89    6.60
   0   6 -10   10.80    4.20
   0   6 -10    9.20    2.90
   0  -6  10   10.30    3.90
   0  -6  10    8.20    3.30
  -1   6 -10    2.70    1.40
  -1   6 -10    2.70    3.40
   1  -6  10    0.80    2.20
   1  -6  10   -1.60    2.90
  -2   6 -10   36.20    7.90
   2  -6  10   37.40    7.70
   2  -6  10   51.09    8.00
  -3   6 -10   31.20    8.40
   3  -6  10   10.40    5.60
   3  -6  10   34.00    7.10
  -4   6 -10   35.20    9.80
   4  -6  10   28.00    8.40
   4  -6  10   17.70    6.70
  -5   6 -10   -1.60    7.30
   5  -6  10    3.80    6.70
   5  -6  10    2.70    7.40
   6   5 -10   -8.00    5.80
  -6  -5  10   -0.30    5.30
  -6  -5  10   -0.20    3.70
   5   5 -10   17.50    8.30
  -5  -5  10   17.70    6.40
   4   5 -10    3.40    4.80
  -4  -5  10    6.30    4.10
   3   5 -10    1.30    3.40
  -3  -5  10   -0.60    1.90
   2   5 -10   48.00    3.20
   2   5 -10   40.50    3.20
   2   5 -10   54.19    7.50
  -2  -5  10   52.09    7.00
   1   5 -10   15.20    3.50
   1   5 -10   18.80    3.80
  -1  -5  10   14.50    3.90
   0   5 -10   11.10    3.90
   0   5 -10   13.20    2.80
   0  -5  10   15.10    3.80
   0  -5  10    6.30    2.70
  -1   5 -10   80.69    3.30
  -1   5 -10  113.89   11.30
   1  -5  10   75.49    3.30
   1  -5  10   76.49    9.00
   1  -5  10   80.09    8.70
  -2   5 -10   77.59   10.60
   2  -5  10  109.59   11.00
   2  -5  10   79.99   10.10
  -3   5 -10  147.89   15.90
   3  -5  10  152.38   15.10
   3  -5  10  155.38   14.40
  -4   5 -10   68.39   12.10
   4  -5  10   54.69    9.90
   4  -5  10   44.70    9.30
  -5   5 -10   -4.90    6.40
   5  -5  10   -0.70    6.30
   5  -5  10   -3.90    5.60
   6   4 -10   -1.10    5.40
  -6  -4  10    0.70    5.30
  -6  -4  10   -0.90    6.80
   5   4 -10   -2.10    3.10
  -5  -4  10    0.40    4.00
   4   4 -10   51.89    9.90
  -4  -4  10   52.39    7.70
   3   4 -10    6.90    3.90
  -3  -4  10    6.90    3.50
   2   4 -10    1.30    1.10
   2   4 -10    1.90    2.70
   2   4 -10    0.30    1.10
  -2  -4  10    0.30    2.20
   1   4 -10  354.46   15.00
   1   4 -10  393.46   16.60
  -1  -4  10  387.36   17.00
   0   4 -10  568.94   20.20
   0   4 -10  583.64   23.60
   0  -4  10  618.94   20.90
   0  -4  10  650.93   24.30
   0  -4  10  570.84   22.80
  -1   4 -10   24.40    5.40
   1  -4  10   31.70    5.00
   1  -4  10   31.40    5.50
  -2   4 -10  182.28   14.10
   2  -4  10  208.38   13.80
   2  -4  10  213.88   13.20
  -3   4 -10   59.79    9.80
  -3   4 -10   67.89    4.40
   3  -4  10   62.49    8.90
   3  -4  10   61.49    9.10
  -4   4 -10   -0.30    4.80
   4  -4  10    2.30    4.90
   4  -4  10   -2.40    4.30
  -5   4 -10   -1.60    5.70
   5  -4  10   10.20    6.10
   5  -4  10    7.00    6.00
  -6   4 -10    6.40    8.90
   6  -4  10   -5.10    7.80
   6   3 -10    8.60    7.00
  -6  -3  10   -5.00    6.80
  -6  -3  10   -1.60    5.00
   5   3 -10   60.69   11.10
  -5  -3  10   67.39   12.20
  -5  -3  10   76.49   10.30
   4   3 -10    3.30    4.00
  -4  -3  10    0.50    3.10
   3   3 -10  173.88   13.00
  -3  -3  10  198.58   12.10
   2   3 -10    4.70    1.60
   2   3 -10    1.90    2.40
   2   3 -10    5.20    1.40
  -2  -3  10    6.10    2.70
  -2  -3  10    2.00    1.50
   1   3 -10  208.98   10.80
   1   3 -10  228.08   10.00
  -1  -3  10  221.58   11.10
   0   3 -10  266.27   12.90
   0   3 -10  253.27   10.00
   0  -3  10  261.97   10.50
   0  -3  10  261.67   10.20
   0  -3  10  271.27   13.10
  -1   3 -10  826.22   30.60
   1  -3  10  704.53   28.70
   1  -3  10  784.72   29.00
  -2   3 -10  180.68    5.90
  -2   3 -10  213.98   13.90
  -2   3 -10  188.48    6.00
   2  -3  10  206.08   12.50
   2  -3  10  185.48   12.50
  -3   3 -10  120.79    7.00
  -3   3 -10  110.49   12.30
   3  -3  10  130.99   12.40
   3  -3  10   97.09   11.00
   3  -3  10  123.49    6.80
  -4   3 -10   15.80    6.40
  -4   3 -10   27.00    5.60
   4  -3  10   28.60    6.90
   4  -3  10   20.40    4.90
   4  -3  10   29.00    7.40
  -5   3 -10   -0.70    5.70
   5  -3  10   -6.80    4.90
  -6   3 -10    7.50    7.30
  -6   3 -10    0.00    7.40
   6  -3  10   -4.10    6.40
   6   2 -10   -0.10    3.70
  -6  -2  10   -0.90    4.90
  -6  -2  10   -0.30    4.60
   5   2 -10   -1.70    4.10
  -5  -2  10   -0.60    3.50
  -5  -2  10    2.90    4.40
   4   2 -10    2.50    3.20
  -4  -2  10    1.00    2.90
  -4  -2  10    4.20    3.60
   3   2 -10    9.20    2.10
   3   2 -10   15.90    4.40
  -3  -2  10    7.00    4.30
  -3  -2  10   15.70    2.50
  -3  -2  10   17.60    4.10
   2   2 -10  129.49    9.30
   2   2 -10  122.29    5.90
  -2  -2  10  122.09    9.60
  -2  -2  10  131.99    6.30
  -2  -2  10  126.29    7.90
   1   2 -10   77.59    5.80
   1   2 -10   74.59    4.90
  -1  -2  10   61.29    6.40
  -1  -2  10   74.49    5.60
   0   2 -10    3.50    2.20
   0  -2  10    8.00    1.90
   0  -2  10   11.10    2.00
   0  -2  10    2.10    1.50
  -1   2 -10   50.99    6.70
  -1   2 -10   51.39    2.50
   1  -2  10   53.19    6.10
   1  -2  10   47.50    2.30
   1  -2  10   48.30    2.30
  -2   2 -10   12.50    4.00
  -2   2 -10   21.30    2.30
   2  -2  10   23.70    5.00
   2  -2  10   27.00    2.80
  -3   2 -10   53.99    8.30
   3  -2  10   57.19    5.70
   3  -2  10   45.80    7.10
  -4   2 -10   -2.30    3.70
   4  -2  10   -0.60    2.90
   4  -2  10   -3.50    3.60
  -5   2 -10    2.90    5.00
   5  -2  10    0.80    5.20
  -6   2 -10   -0.30    6.00
  -6   2 -10   -4.50    6.70
   6  -2  10  -10.10    6.00
   6   1 -10    0.60    4.50
  -6  -1  10    1.10    4.60
  -6  -1  10   -1.10    6.30
   5   1 -10   11.00    5.80
  -5  -1  10   19.50    5.60
  -5  -1  10   13.10    6.60
   4   1 -10   71.99    9.70
   4   1 -10   76.29    7.20
  -4  -1  10   96.29    9.30
  -4  -1  10   95.89   12.00
   3   1 -10   43.10    6.70
   3   1 -10   45.40    4.80
  -3  -1  10   29.40    6.20
  -3  -1  10   33.20    5.00
   2   1 -10    4.70    2.60
   2   1 -10    8.30    2.10
  -2  -1  10    0.90    2.50
  -2  -1  10    6.90    2.30
   1   1 -10    2.70    1.80
   1   1 -10    3.70    1.50
  -1  -1  10    5.30    1.60
  -1  -1  10   -0.60    1.90
   0   1 -10  116.89    7.00
   0   1 -10  121.69    7.50
   0  -1  10  116.09    6.60
   0  -1  10  110.89    7.00
   0  -1  10  108.49    5.90
  -1   1 -10   53.89    6.30
  -1   1 -10   51.49    3.40
   1  -1  10   47.30    3.10
   1  -1  10   55.39    6.00
  -2   1 -10  309.17   15.80
   2  -1  10  267.57   11.30
   2  -1  10  271.17   14.80
  -3   1 -10   62.09    8.30
   3  -1  10   51.19    7.70
   3  -1  10   50.29    5.90
  -4   1 -10   82.79   10.90
   4  -1  10   62.89    9.50
   4  -1  10   75.19    8.70
  -5   1 -10   12.70    6.40
  -5   1 -10   24.30    7.70
   5  -1  10    7.60    6.10
   5  -1  10   18.70    6.10
  -6   1 -10   13.20    9.90
  -6   1 -10   22.80    8.70
   6  -1  10   12.70    8.60
   6   0 -10   -2.20    3.70
  -6   0  10    4.50    4.60
  -6   0  10    4.90    6.80
   5   0 -10    2.10    5.00
  -5   0  10   10.30    5.10
  -5   0  10    4.60    5.30
   4   0 -10   -1.30    3.00
   4   0 -10    3.00    3.50
  -4   0  10    1.50    4.20
  -4   0  10    0.70    2.20
   3   0 -10   12.70    3.10
  -3   0  10   16.20    4.40
  -3   0  10   10.50    2.70
   2   0 -10  203.38   11.40
   2   0 -10  209.18    9.80
  -2   0  10  202.48   12.30
  -2   0  10  195.08    9.10
   1   0 -10  291.57   12.00
  -1   0  10  267.07   10.90
  -1   0  10  272.67   12.80
   0   0 -10   41.10    4.60
   0   0  10   42.60    4.20
   0   0  10   30.30    3.70
  -1   0 -10   80.19    7.50
   1   0  10   78.29    4.80
   1   0  10   82.79    6.40
  -2   0 -10   58.49    7.20
   2   0  10   81.79    8.40
   2   0  10   67.59    5.30
  -3   0 -10   -0.70    2.70
   3   0  10    1.50    3.40
   3   0  10    0.90    2.30
  -4   0 -10  100.99   12.10
   4   0  10  120.89   13.30
   4   0  10  107.19   10.80
  -5   0 -10    1.60    4.60
  -5   0 -10    2.30    4.80
   5   0  10    5.20    5.10
   5   0  10    6.30   10.50
  -6   0 -10   14.70    7.90
  -6   0 -10   -2.10    6.10
   6   0  10   -1.50    6.30
   6  -1 -10    2.30    5.80
  -6   1  10    7.50    7.00
   5  -1 -10   12.80    5.80
   5  -1 -10   15.40    6.10
  -5   1  10   11.60    4.50
  -5   1  10    9.80    6.30
   4  -1 -10   92.09   10.70
   4  -1 -10   94.49    9.70
  -4   1  10  118.69   13.20
  -4   1  10   91.39    8.30
   3  -1 -10   39.40    6.20
   3  -1 -10   34.40    5.30
  -3   1  10   43.30    7.30
  -3   1  10   38.40    4.30
   2  -1 -10    6.80    2.40
  -2   1  10    3.90    2.80
  -2   1  10    5.30    1.60
   1  -1 -10    4.30    2.20
   1  -1 -10    4.90    1.50
  -1   1  10    5.60    2.70
  -1   1  10    4.50    1.30
   0  -1 -10  111.79    7.10
   0   1  10  107.39    6.20
   0   1  10  126.09    7.20
  -1  -1 -10   57.59    6.00
   1   1  10   54.89    5.10
   1   1  10   52.29    5.90
  -2  -1 -10  281.17   14.50
   2   1  10  271.17   12.70
   2   1  10  247.28   14.30
  -3  -1 -10   67.39    8.60
   3   1  10   63.99    7.60
   3   1  10   50.19    8.10
  -4  -1 -10   72.99   10.20
  -4  -1 -10   97.19   11.90
   4   1  10   57.09    9.70
   4   1  10   90.49   10.30
  -5  -1 -10   24.50    6.80
  -5  -1 -10    6.90    6.40
   5   1  10   18.80    6.80
   5   1  10    9.00    7.30
  -6  -1 -10   14.40    8.70
  -6  -1 -10   11.40    7.80
   6   1  10   25.10    9.80
   6   1  10   13.80    7.60
  -6   2  10    3.40    6.60
   5  -2 -10    0.70    4.10
  -5   2  10    1.10    3.20
   4  -2 -10    7.10    4.20
  -4   2  10    2.70    2.60
  -4   2  10    7.20    3.90
   3  -2 -10   15.40    4.20
  -3   2  10   15.20    2.70
  -3   2  10   18.10    5.20
   2  -2 -10  114.59    8.00
   2  -2 -10  121.99    5.70
  -2   2  10  122.59    5.10
  -2   2  10  118.39    5.50
  -2   2  10  129.89    9.60
   1  -2 -10   64.99    3.20
   1  -2 -10   68.99    6.50
  -1   2  10   66.79    3.50
  -1   2  10   66.49    6.70
   0  -2 -10    1.30    1.80
   0   2  10    3.40    1.70
   0   2  10    6.00    1.80
  -1  -2 -10   46.60    5.80
   1   2  10   47.80    5.70
   1   2  10   58.19    5.90
  -2  -2 -10   18.20    4.00
   2   2  10   24.20    4.90
   2   2  10   14.40    3.60
  -3  -2 -10   46.80    7.10
  -3  -2 -10   66.19    8.70
   3   2  10   58.59    7.80
   3   2  10   55.79    8.60
  -4  -2 -10   -1.60    3.20
  -4  -2 -10    2.70    4.50
   4   2  10    0.60    3.70
   4   2  10    0.20    3.90
  -5  -2 -10    0.50    3.60
  -5  -2 -10    1.90    4.50
   5   2  10    2.80    4.10
   5   2  10   -1.50    4.70
  -6  -2 -10    2.10    6.80
   6   2  10   -1.00    7.20
   6   2  10    0.80    6.30
   6  -3 -10   -9.20    5.40
  -6   3  10  -12.10    5.70
   5  -3 -10   56.79    9.60
  -5   3  10   43.10    9.80
   4  -3 -10   -0.40    3.80
  -4   3  10   -3.30    3.30
  -4   3  10    0.30    2.10
   3  -3 -10  169.68   12.20
  -3   3  10  204.38    8.00
  -3   3  10  180.68   13.00
  -3   3  10  199.88    8.50
   2  -3 -10    5.60    2.60
  -2   3  10    3.80    3.10
   1  -3 -10  214.48    6.80
   1  -3 -10  213.38    6.70
   1  -3 -10  206.28   11.30
  -1   3  10  209.08   11.60
   0  -3 -10  235.48   12.40
   0  -3 -10  256.77   10.70
   0   3  10  257.17   12.70
   0   3  10  249.08   10.60
  -1  -3 -10  735.63   28.10
  -1  -3 -10  764.32   28.00
   1   3  10  773.82   28.10
   1   3  10  793.02   28.20
  -2  -3 -10  186.78   11.40
  -2  -3 -10  181.78   11.90
   2   3  10  197.38   12.30
   2   3  10  195.78   11.70
  -3  -3 -10  112.29   10.60
  -3  -3 -10  121.49   12.40
   3   3  10  114.59   12.20
   3   3  10  113.39   11.30
  -4  -3 -10   38.50    8.50
  -4  -3 -10   34.10    6.60
   4   3  10   48.50    8.80
   4   3  10   21.10    7.10
  -5  -3 -10   -0.80    4.10
  -5  -3 -10   -5.00    4.40
   5   3  10   -0.30    5.20
   5   3  10   -5.40    4.60
  -6  -3 -10    9.70    7.40
   6   3  10   -0.30    6.70
   6   3  10   -5.00    6.90
   6  -4 -10    1.80    6.60
  -6   4  10   -4.50    6.10
   5  -4 -10   -9.10    4.60
  -5   4  10   -1.50    4.80
   4  -4 -10   58.29    9.30
  -4   4  10   59.69    9.60
   3  -4 -10    6.90    3.70
  -3   4  10    6.90    4.10
  -3   4  10    6.20    1.30
   2  -4 -10    2.70    2.20
  -2   4  10    1.80    2.20
   1  -4 -10  350.46   10.50
   1  -4 -10  347.37   10.40
   1  -4 -10  357.46   16.90
  -1   4  10  363.56   17.00
   0  -4 -10  593.74   23.80
   0  -4 -10  597.44   20.90
   0   4  10  613.64   21.00
   0   4  10  582.24   23.60
  -1  -4 -10   26.20    4.60
  -1  -4 -10   25.90    4.60
   1   4  10   26.10    4.40
   1   4  10   33.90    5.40
  -2  -4 -10  207.18   13.20
  -2  -4 -10  187.98   11.70
   2   4  10  230.98   13.80
   2   4  10  193.38   12.40
  -3  -4 -10   70.59    8.30
  -3  -4 -10   79.99   10.40
   3   4  10   76.59    9.80
   3   4  10   81.79   10.20
  -4  -4 -10    2.40    3.00
  -4  -4 -10   -0.80    3.10
   4   4  10   -2.20    4.60
   4   4  10   -2.20    3.50
  -5  -4 -10    3.70    4.70
   5   4  10   -1.10    4.90
   5   4  10   -2.00    3.80
  -6  -4 -10    0.10    7.10
   6   4  10   -0.70    7.60
   6  -5 -10    7.50    7.70
  -6   5  10   -2.80    6.50
   5  -5 -10   10.90    6.50
  -5   5  10   19.70    7.50
   4  -5 -10    0.20    4.50
  -4   5  10   -3.40    3.90
   3  -5 -10    4.00    3.00
  -3   5  10    1.80    3.70
   2  -5 -10   37.40    6.70
  -2   5  10   39.80    6.30
   1  -5 -10   17.30    4.10
   1  -5 -10   19.50    1.80
   1  -5 -10   18.00    2.00
  -1   5  10   12.00    3.50
   0  -5 -10   11.40    2.60
   0  -5 -10    7.70    2.90
   0   5  10    7.50    3.30
  -1  -5 -10   68.09    7.60
  -1  -5 -10   75.39    7.70
   1   5  10  102.89    9.70
  -2  -5 -10  114.09   10.90
  -2  -5 -10  103.79    9.70
   2   5  10  108.89   11.20
   2   5  10   68.89    8.70
  -3  -5 -10  156.28   15.00
  -3  -5 -10  164.18   11.30
   3   5  10  144.89   14.10
   3   5  10  128.29   13.40
  -4  -5 -10   62.29   11.10
  -4  -5 -10   67.49    9.00
   4   5  10   37.20    8.60
  -5  -5 -10   -2.50    6.20
   5   5  10    4.30    5.50
   5  -6 -10    2.00    5.90
  -5   6  10    2.40    5.90
   4  -6 -10   87.19   12.70
  -4   6  10   79.79   11.40
   3  -6 -10  168.78   15.80
  -3   6  10  110.59   11.80
   2  -6 -10    3.60    3.30
  -2   6  10   -1.60    2.70
   1  -6 -10   59.29    3.70
   1  -6 -10   70.29    9.00
   1  -6 -10   57.79    4.30
  -1   6  10   65.09    8.30
   0  -6 -10    6.20    3.20
   0  -6 -10    9.90    2.80
   0   6  10    5.00    2.70
  -1  -6 -10    1.00    2.40
  -1  -6 -10    1.70    2.50
   1   6  10    0.50    3.00
  -2  -6 -10   47.90    7.10
  -2  -6 -10   55.79    8.20
   2   6  10   40.90    6.90
  -3  -6 -10   30.90    6.20
  -3  -6 -10   27.70    7.10
   3   6  10   31.70    7.50
  -4  -6 -10   16.70    6.80
  -4  -6 -10   17.90    5.60
   4   6  10   18.40    7.10
  -5  -6 -10   -3.20    6.10
   5   6  10    8.80    7.20
   5  -7 -10   10.90    7.50
  -5   7  10    9.80    6.50
   4  -7 -10    4.20    5.70
  -4   7  10    3.00    4.90
   3  -7 -10    8.20    4.90
  -3   7  10   10.80    5.00
   2  -7 -10   92.79   11.60
  -2   7  10  107.39   11.70
   1  -7 -10  360.56   20.20
   1  -7 -10  350.86   14.10
  -1   7  10  365.86   19.30
   0  -7 -10   22.50    3.90
   0  -7 -10   24.90    5.60
   0   7  10   25.60    5.80
  -1  -7 -10   15.30    4.30
  -1  -7 -10   23.90    5.60
   1   7  10    6.00    4.00
  -2  -7 -10   33.30    6.30
  -2  -7 -10   44.60    7.60
   2   7  10   41.10    7.70
  -3  -7 -10    5.90    4.80
  -3  -7 -10    7.20    4.10
   3   7  10    4.50    4.50
   4   7  10    2.40    5.60
  -5  -7 -10   -1.40    6.90
   5   7  10   -3.10    6.70
   5  -8 -10   10.40    8.70
  -5   8  10    9.30    7.00
   4  -8 -10   17.00    8.30
  -4   8  10   15.50    6.30
   3  -8 -10    2.70    4.50
  -3   8  10   -1.30    4.00
   2  -8 -10    5.10    3.80
  -2   8  10   -0.90    3.70
   1  -8 -10   -2.90    3.00
  -1   8  10   -1.00    2.50
   0  -8 -10   28.90    4.60
   0  -8 -10   29.50    6.90
   0   8  10   33.80    6.50
  -1  -8 -10    1.70    3.00
  -1  -8 -10   -3.30    3.00
   1   8  10    1.50    3.40
  -2  -8 -10   54.09    8.40
  -2  -8 -10   40.60    7.80
   2   8  10   41.60    8.00
  -3  -8 -10   41.10    8.00
  -3  -8 -10   39.60    8.70
   3   8  10   23.60    7.40
   4   8  10   23.80    8.90
   4  -9 -10   24.20    9.40
  -4   9  10    6.20    6.80
   3  -9 -10   13.30    7.20
  -3   9  10    2.90    4.90
   2  -9 -10    0.70    5.00
  -2   9  10    2.70    4.70
   1  -9 -10   -0.50    4.10
  -1   9  10    3.20    4.60
   0  -9 -10    2.90    4.40
   0   9  10   -0.20    3.50
  -1  -9 -10    1.30    3.50
  -1  -9 -10    1.50    3.80
   1   9  10    0.20    2.70
  -2  -9 -10   -3.40    3.60
  -2  -9 -10    1.30    4.20
   2   9  10    2.90    4.50
  -3  -9 -10   -1.70    5.10
   3   9  10   12.80    6.00
  -4  -9 -10    9.30    7.60
   4   9  10   -1.90    6.00
   3 -10 -10   28.00   10.30
  -3  10  10   12.10    5.90
   2 -10 -10    6.20    6.10
  -2  10  10   -1.20    4.50
   1 -10 -10    8.00    6.20
  -1  10  10   19.60    6.70
   0 -10 -10    0.60    4.70
   0  10  10   -5.60    3.50
  -1 -10 -10   10.20    6.20
   1  10  10   22.40    7.30
  -2 -10 -10    1.50    6.10
  -2 -10 -10   -1.20    4.90
   2  10  10   -4.30    4.90
  -3 -10 -10   -1.80    6.40
   3  10  10   -5.00    3.80
   2 -11 -10   -0.60    6.60
  -2  11  10   -2.30    5.30
   1 -11 -10   -0.40    5.80
  -1  11  10   -2.30    5.00
   0 -11 -10    9.80    6.70
   0  11  10    0.00    4.90
  -1 -11 -10   -3.70    5.60
   1  11  10   -1.10    5.40
   2  11  10   12.60    7.30
   1 -12 -10   -7.00    7.20
  -1  12  10   -2.80    3.30
   0 -12 -10   30.00   10.20
   0  12  10   26.70    8.90
  -1 -12 -10    2.30    6.80
   0 -12  11   13.10    8.50
  -2 -11  11    3.70    5.60
  -1 -11  11    1.60    6.00
   0 -11  11    1.10    5.90
  -1  11 -11    9.20   10.30
   1 -11  11    4.50    7.50
   1 -11  11   17.20    9.80
  -2  11 -11    4.00    8.40
   2 -11  11   14.00    8.70
   2 -11  11   10.20    8.30
   3  10 -11    3.40    6.00
  -3 -10  11    5.30    6.70
   2  10 -11   16.90    7.50
  -2 -10  11    4.20    5.40
  -1 -10  11   49.99    9.60
   0  10 -11    6.50    6.60
   0 -10  11   26.20    7.60
   0 -10  11   18.70    5.80
  -1  10 -11   69.19   12.60
   1 -10  11   70.79   12.20
   1 -10  11   96.89   13.60
  -2  10 -11    5.70    7.70
   2 -10  11   -3.20    5.50
   2 -10  11   -2.70    6.10
  -3  10 -11    8.80    9.30
   3 -10  11   13.80    8.50
   3 -10  11    5.50    8.00
   4   9 -11    4.00    6.80
  -4  -9  11    2.80    4.00
   3   9 -11   33.40    9.30
  -3  -9  11   30.90    8.30
   2   9 -11   31.30    7.70
  -2  -9  11   34.80    7.80
   1   9 -11   14.30    5.70
  -1  -9  11    4.50    4.00
   0   9 -11  103.99   13.10
   0  -9  11  103.59   12.70
   0  -9  11   91.59   11.20
  -1   9 -11    3.00    5.90
   1  -9  11   22.30    7.20
   1  -9  11   12.60    6.10
  -2   9 -11    1.10    6.70
   2  -9  11   -0.20    5.20
   2  -9  11    5.80    6.10
  -3   9 -11    6.10    7.40
   3  -9  11    1.40    6.20
   3  -9  11    1.30    6.10
  -4   9 -11   30.80   12.30
   4  -9  11   28.60   10.90
   4  -9  11   35.50   11.60
  -5  -8  11   -0.30    6.00
   4   8 -11    4.20    4.80
  -4  -8  11    7.30    5.80
   3   8 -11    5.40    4.30
  -3  -8  11   -0.50    4.20
   2   8 -11    9.80    5.00
  -2  -8  11   17.90    5.80
   1   8 -11    7.10    5.00
   1   8 -11    1.40    3.30
  -1  -8  11    1.30    3.50
  -1  -8  11    0.60    3.30
   0   8 -11    9.30    4.90
   0   8 -11   15.30    4.10
   0  -8  11   16.00    5.90
   0  -8  11    8.60    4.30
  -1   8 -11   46.30    9.20
   1  -8  11   59.99    9.30
   1  -8  11   67.99   10.10
  -2   8 -11   35.80    9.20
   2  -8  11   46.20    9.80
   2  -8  11   33.40    8.20
  -3   8 -11   49.20   11.60
   3  -8  11   41.20    9.80
   3  -8  11   49.80    9.20
  -4   8 -11   10.60    7.40
   4  -8  11   -5.80    5.70
   4  -8  11    0.30    6.80
   5   7 -11   -2.70    6.20
  -5  -7  11    7.10    6.10
   4   7 -11    9.40    6.20
  -4  -7  11   14.00    5.90
   3   7 -11   87.39   12.10
  -3  -7  11   65.79    9.70
   2   7 -11    2.10    3.70
  -2  -7  11    1.00    3.50
   1   7 -11   60.09    7.70
   1   7 -11   69.89    8.40
  -1  -7  11   54.79    7.90
  -1  -7  11   53.59    6.70
   0   7 -11   -2.30    3.30
   0   7 -11   -2.30    1.80
   0  -7  11   -2.40    2.50
   0  -7  11    4.40    3.50
  -1   7 -11  206.38   15.90
   1  -7  11  214.38   15.00
   1  -7  11  216.58   15.10
  -2   7 -11   31.10    8.50
   2  -7  11   25.90    6.80
   2  -7  11   17.80    6.50
  -3   7 -11   -2.10    4.60
   3  -7  11    0.70    4.60
   3  -7  11    7.50    5.60
  -4   7 -11   10.80    7.30
   4  -7  11    9.80    6.80
   4  -7  11   -0.30    5.50
  -5   7 -11    6.60    8.80
   5  -7  11   -4.70   10.10
   5  -7  11    3.30    6.70
   5   6 -11    5.60    6.40
  -5  -6  11   -1.60    4.70
   4   6 -11   10.80    6.00
  -4  -6  11   11.10    5.30
   3   6 -11   -2.30    4.10
  -3  -6  11    1.40    3.50
   2   6 -11    8.30    3.60
  -2  -6  11   20.90    5.20
   1   6 -11   19.30    4.50
   1   6 -11   26.30    5.00
  -1  -6  11   17.20    4.60
   0   6 -11  141.39   12.40
   0   6 -11  118.09    7.60
   0  -6  11  155.88   10.90
   0  -6  11  135.39   10.10
  -1   6 -11  322.77   11.20
  -1   6 -11  316.67   19.20
   1  -6  11  339.97   18.50
   1  -6  11  334.47   17.90
  -2   6 -11    0.90    3.10
   2  -6  11    1.10    3.70
   2  -6  11    0.30    3.10
  -3   6 -11   56.29   10.90
   3  -6  11   43.60    9.10
   3  -6  11   82.09   10.60
  -4   6 -11   -3.70    5.80
   4  -6  11    7.60    5.40
   4  -6  11    4.50    5.70
  -5   6 -11    3.50    8.10
   5  -6  11    4.40    6.90
   5  -6  11    6.90    7.60
   6   5 -11    5.50    7.40
  -6  -5  11    7.20    6.50
  -6  -5  11   -7.70    7.50
   5   5 -11   39.90    9.40
  -5  -5  11   21.40    6.90
   4   5 -11   17.50    6.70
  -4  -5  11   21.70    6.30
   3   5 -11    7.90    4.40
  -3  -5  11    8.10    3.80
   2   5 -11   19.20    5.00
   2   5 -11   16.20    2.50
   2   5 -11   20.60    3.40
  -2  -5  11   18.80    4.30
   1   5 -11   34.00    5.10
   1   5 -11   34.40    5.00
  -1  -5  11   37.10    5.60
   0   5 -11   47.90    6.70
   0   5 -11   46.50    4.70
   0  -5  11   43.30    6.00
   0  -5  11   43.70    6.40
  -1   5 -11    0.20    2.90
   1  -5  11    0.00    2.50
   1  -5  11    0.20    2.00
  -2   5 -11  117.39   13.20
   2  -5  11  140.69   13.30
   2  -5  11  146.39   13.00
  -3   5 -11    1.40    4.20
   3  -5  11   -4.40    3.50
   3  -5  11    2.30    4.20
  -4   5 -11  127.99   16.20
   4  -5  11   82.89   12.30
   4  -5  11  114.79   13.80
  -5   5 -11   11.80    8.30
   5  -5  11   15.60    8.60
   5  -5  11   12.40    8.10
   6   4 -11   -3.00    6.30
  -6  -4  11    1.90    4.70
  -6  -4  11    8.40    6.20
   5   4 -11   13.00    6.40
  -5  -4  11   14.90    5.90
  -5  -4  11   10.60    6.40
   4   4 -11    2.40    4.60
  -4  -4  11   11.20    4.80
   3   4 -11   -1.30    3.10
  -3  -4  11    4.00    3.10
   2   4 -11   65.29    3.80
   2   4 -11   57.99    3.90
   2   4 -11   77.09    8.60
  -2  -4  11   62.19    7.30
   1   4 -11  127.09    8.50
   1   4 -11  153.68    8.40
  -1  -4  11  132.09    8.90
   0   4 -11  108.69    6.10
   0   4 -11  115.79    8.80
   0  -4  11  121.49    6.70
   0  -4  11  113.39    9.70
  -1   4 -11   81.59    9.30
   1  -4  11   82.79    8.70
   1  -4  11   84.69    8.70
  -2   4 -11  102.29   11.50
   2  -4  11   71.89    8.90
   2  -4  11   78.59    9.10
  -3   4 -11    5.10    4.80
   3  -4  11   -1.00    3.20
   3  -4  11    3.60    2.90
  -4   4 -11   13.80    6.80
   4  -4  11    4.60    5.10
   4  -4  11    6.90    5.50
  -5   4 -11   52.69   12.10
   5  -4  11   36.70    8.40
   5  -4  11   16.70    7.80
  -6   4 -11    1.60    9.00
   6  -4  11    1.50    8.00
   6   3 -11    7.30    5.00
  -6  -3  11   20.90    7.40
  -6  -3  11   26.80    9.20
   5   3 -11    4.60    4.30
  -5  -3  11    4.90    4.60
  -5  -3  11    9.60    5.40
   4   3 -11    2.80    4.20
  -4  -3  11    7.50    5.20
  -4  -3  11   13.80    4.50
   3   3 -11   60.99    8.50
   3   3 -11   78.39    3.10
  -3  -3  11   76.39    8.20
  -3  -3  11   75.59    3.00
   2   3 -11    8.30    3.50
   2   3 -11   11.70    2.00
   2   3 -11   10.70    2.30
  -2  -3  11    8.30    2.60
  -2  -3  11    5.70    2.10
   1   3 -11  371.46   14.60
   1   3 -11  346.17   15.30
  -1  -3  11  348.17   16.00
  -1  -3  11  389.36   16.30
   0   3 -11   82.39    7.80
   0   3 -11   65.89    4.30
   0  -3  11   86.69    7.90
   0  -3  11   76.99    4.90
   0  -3  11   71.69    4.60
  -1   3 -11  515.25   22.90
   1  -3  11  517.85   21.80
  -2   3 -11  181.18   13.20
   2  -3  11  183.38   12.60
   2  -3  11  171.58   11.60
  -3   3 -11   46.80    4.50
  -3   3 -11   46.90    8.60
   3  -3  11   41.80    4.20
   3  -3  11   39.10    7.60
   3  -3  11   46.10    7.90
  -4   3 -11  145.99   15.90
   4  -3  11  145.09   15.20
  -5   3 -11   -3.50    4.90
   5  -3  11    3.60    5.70
  -6   3 -11   -6.10    5.70
  -6   3 -11   -3.40    7.30
   6  -3  11   -0.20    7.80
   6   2 -11    9.60    7.50
  -6  -2  11   32.90    8.30
  -6  -2  11   18.60    9.20
   5   2 -11   -0.10    2.40
  -5  -2  11    1.80    4.00
  -5  -2  11   -0.40    5.20
   4   2 -11   57.09    9.00
  -4  -2  11   70.39    8.30
  -4  -2  11   85.49   11.60
   3   2 -11    5.90    3.40
   3   2 -11    2.00    1.70
  -3  -2  11    4.70    2.70
  -3  -2  11    4.60    2.40
  -3  -2  11    6.80    4.10
   2   2 -11  132.99    9.50
   2   2 -11  131.29    6.60
  -2  -2  11  135.79    8.60
  -2  -2  11  147.19   10.60
   1   2 -11   23.20    3.70
   1   2 -11   13.90    2.70
  -1  -2  11   16.60    3.40
  -1  -2  11   17.80    3.70
   0   2 -11    8.10    2.70
   0  -2  11   12.70    3.10
   0  -2  11   11.50    2.10
   0  -2  11    8.50    2.10
  -1   2 -11   99.89    4.20
  -1   2 -11   91.39    8.80
   1  -2  11  106.59    7.70
   1  -2  11   98.59    3.90
   1  -2  11   88.39    3.90
  -2   2 -11   19.70    2.20
  -2   2 -11   23.60    5.20
   2  -2  11   20.80    4.60
   2  -2  11   20.10    2.60
  -3   2 -11   17.30    5.70
   3  -2  11   16.60    3.30
   3  -2  11   23.20    5.80
  -4   2 -11   -0.60    4.30
   4  -2  11    1.50    2.90
   4  -2  11    3.40    4.30
  -5   2 -11   62.49   11.70
   5  -2  11   51.69   10.60
  -6   2 -11    3.80    7.60
  -6   2 -11    3.40    7.00
   6  -2  11   -4.80    7.10
   6   1 -11   18.30    7.80
  -6  -1  11    6.40    5.20
  -6  -1  11   24.60    8.30
   5   1 -11   39.60    7.90
  -5  -1  11   43.40    9.60
  -5  -1  11   58.89    8.40
   4   1 -11    1.40    2.60
   4   1 -11   -1.20    2.40
  -4  -1  11    0.20    2.50
  -4  -1  11   -2.70    2.00
   3   1 -11    1.00    1.40
   3   1 -11   -0.40    2.60
  -3  -1  11    0.00    2.90
  -3  -1  11   -2.90    1.40
   2   1 -11  306.87   12.20
   2   1 -11  292.27   14.90
  -2  -1  11  290.87   12.90
  -2  -1  11  284.47   15.60
   1   1 -11  158.98    8.60
   1   1 -11  173.38    8.60
  -1  -1  11  160.68    8.50
  -1  -1  11  167.68    9.40
   0   1 -11  225.88   11.20
   0  -1  11  230.98   11.00
   0  -1  11  208.38    9.50
  -1   1 -11  116.69    8.70
  -1   1 -11  119.49    5.80
   1  -1  11  120.09    8.30
   1  -1  11  123.39    5.70
  -2   1 -11  871.91   33.20
   2  -1  11  801.52   27.10
   2  -1  11  834.02   32.10
  -3   1 -11    2.50    3.20
   3  -1  11   -1.20    2.00
   3  -1  11   -0.80    2.00
  -4   1 -11    1.00    4.00
   4  -1  11    3.70    3.30
   4  -1  11    0.80    3.20
  -5   1 -11   24.20    7.50
  -5   1 -11   23.80    8.00
   5  -1  11   13.80    6.90
   5  -1  11   10.20    5.20
  -6   1 -11    9.20    7.00
  -6   1 -11   -2.10    6.60
   6  -1  11   -9.10    7.20
   6   0 -11   -5.40    4.80
  -6   0  11   -0.20    4.20
   5   0 -11    2.80    4.70
  -5   0  11   -1.80    2.90
  -5   0  11    0.70    5.60
   4   0 -11   -0.30    3.30
   4   0 -11    0.20    2.50
  -4   0  11   -3.80    3.50
  -4   0  11   -1.70    2.80
   3   0 -11   -1.70    1.60
   3   0 -11    0.00    1.60
  -3   0  11   -1.40    2.10
  -3   0  11    0.00    1.60
   2   0 -11   -0.80    1.20
   2   0 -11   -0.60    1.40
  -2   0  11   -0.90    1.70
  -2   0  11   -0.60    1.50
   1   0 -11    0.40    1.40
  -1   0  11    1.30    2.00
  -1   0  11   -0.40    1.10
   0   0 -11   -1.40    1.30
   0   0  11    0.70    1.30
   0   0  11    0.30    1.40
  -1   0 -11   -1.10    1.60
   1   0  11    0.60    1.90
   1   0  11   -0.80    1.00
  -2   0 -11    2.00    2.50
   2   0  11   -1.90    1.20
   2   0  11   -0.90    2.20
  -3   0 -11   -0.70    3.10
   3   0  11    3.70    3.20
   3   0  11    3.50    2.60
  -4   0 -11   -2.30    3.60
   4   0  11   -0.10    3.30
   4   0  11    1.90    4.10
  -5   0 -11   -2.50    4.40
  -5   0 -11    2.70    5.20
   5   0  11   -1.20    5.50
   5   0  11    2.30    4.60
  -6   0 -11   13.60    7.90
  -6   0 -11   -1.60    6.10
   6   0  11    2.90    6.90
   6  -1 -11    9.50    6.40
  -6   1  11   15.20    8.50
   5  -1 -11   61.09    9.90
   5  -1 -11   48.00    8.10
  -5   1  11   70.39   11.90
  -5   1  11   54.89    7.80
   4  -1 -11    1.00    2.80
   4  -1 -11   -0.20    3.40
  -4   1  11    2.50    2.30
   3  -1 -11    2.50    2.90
   3  -1 -11    1.10    1.90
  -3   1  11    0.50    2.30
  -3   1  11   -1.40    1.30
   2  -1 -11  290.17   13.60
  -2   1  11  321.97   16.10
  -2   1  11  293.27   11.30
   1  -1 -11  160.08    7.70
   1  -1 -11  180.08    9.30
  -1   1  11  145.09    9.10
  -1   1  11  142.59    7.00
   0  -1 -11  215.38   10.90
   0   1  11  207.98   10.20
   0   1  11  203.08    9.60
  -1  -1 -11  121.79    8.40
   1   1  11  138.39    8.70
   1   1  11  127.69    7.50
  -2  -1 -11  820.22   31.50
   2   1  11  789.22   28.80
   2   1  11  853.01   32.20
  -3  -1 -11    0.00    2.50
   3   1  11    1.90    3.50
   3   1  11   -1.10    1.50
  -4  -1 -11    3.80    4.20
  -4  -1 -11    8.70    5.20
   4   1  11    3.50    3.60
   4   1  11    5.40    4.30
  -5  -1 -11    8.60    5.80
  -5  -1 -11    3.70    5.90
   5   1  11   14.70    6.30
   5   1  11    5.00    6.60
  -6  -1 -11    2.70    6.90
  -6  -1 -11    1.90    6.30
   6   1  11   -5.10    6.60
   6   1  11   -2.90    5.90
  -6   2  11    6.10    6.90
   5  -2 -11    0.60    4.20
  -5   2  11   -1.10    3.40
   4  -2 -11   79.49    9.30
  -4   2  11   82.99    7.30
  -4   2  11   82.39   11.30
   3  -2 -11    5.00    3.10
  -3   2  11    2.90    1.50
  -3   2  11    5.40    3.20
   2  -2 -11  133.99    6.20
   2  -2 -11  140.59    9.20
  -2   2  11  135.59    6.00
  -2   2  11  132.09    5.70
  -2   2  11  134.09   10.20
   1  -2 -11   18.30    2.00
   1  -2 -11   12.50    3.20
  -1   2  11   10.70    3.50
  -1   2  11   13.60    1.90
   0  -2 -11    9.20    2.80
   0   2  11   12.70    3.10
   0   2  11   12.20    2.70
  -1  -2 -11   96.19    8.40
   1   2  11   93.19    6.80
   1   2  11   93.69    7.20
  -2  -2 -11   19.00    4.20
   2   2  11   18.60    4.10
   2   2  11   18.80    4.60
  -3  -2 -11    8.40    3.70
  -3  -2 -11   15.70    4.50
   3   2  11   13.90    4.20
   3   2  11    9.60    4.00
  -4  -2 -11   -1.40    2.60
  -4  -2 -11    1.50    3.70
   4   2  11    8.10    5.20
   4   2  11   -3.80    3.10
  -5  -2 -11   59.79   10.60
  -5  -2 -11   49.50    9.10
   5   2  11   27.50    8.00
   5   2  11   31.50    7.50
  -6  -2 -11   -8.20    5.70
   6   2  11    2.00    7.30
   6   2  11    5.70    5.50
  -6   3  11   24.10    9.50
   5  -3 -11    1.80    4.90
  -5   3  11    0.00    5.10
   4  -3 -11    6.40    4.20
  -4   3  11    1.20    4.00
   3  -3 -11   79.59    9.10
  -3   3  11   88.59    5.60
  -3   3  11   67.99    9.20
  -3   3  11   71.89    4.20
   2  -3 -11    7.50    3.20
  -2   3  11    9.00    3.80
   1  -3 -11  374.76   12.20
   1  -3 -11  371.46   12.00
   1  -3 -11  370.76   17.10
  -1   3  11  376.56   12.30
  -1   3  11  474.45   18.80
   0  -3 -11   77.99    7.50
   0  -3 -11   61.49    4.80
   0   3  11   76.99    7.30
   0   3  11   70.19    5.00
  -1  -3 -11  470.35   20.00
  -1  -3 -11  507.25   20.80
   1   3  11  495.55   20.30
   1   3  11  489.65   20.30
  -2  -3 -11  171.28   11.70
  -2  -3 -11  166.18   11.00
   2   3  11  153.68   10.30
   2   3  11  171.18   11.80
  -3  -3 -11   46.30    7.20
  -3  -3 -11   52.59    8.60
   3   3  11   37.10    7.60
   3   3  11   49.60    7.40
  -4  -3 -11  190.78   17.90
  -4  -3 -11  193.18   13.80
   4   3  11  158.28   15.50
   4   3  11  170.48   17.00
  -5  -3 -11    6.20    5.90
  -5  -3 -11    3.90    5.70
   5   3  11    3.60    5.20
   5   3  11    0.90    5.60
  -6  -3 -11   -2.20    7.40
   6   3  11   -0.50    7.20
   6   3  11   -2.90    6.20
   6  -4 -11    5.90    9.00
  -6   4  11    4.80    6.20
   5  -4 -11    4.60    5.40
  -5   4  11    6.00    5.90
   4  -4 -11    3.20    4.50
  -4   4  11    9.40    4.80
   3  -4 -11   -0.60    3.00
  -3   4  11    1.20    3.60
   2  -4 -11   54.79    7.60
  -2   4  11   70.59    8.70
   1  -4 -11  134.29    4.60
   1  -4 -11  130.19    9.50
   1  -4 -11  133.59    4.50
  -1   4  11  118.79    9.10
   0  -4 -11  102.09    9.20
   0  -4 -11  101.79    6.50
   0   4  11  108.49    6.60
   0   4  11  106.29    9.30
  -1  -4 -11   86.79    8.60
  -1  -4 -11   83.99    8.00
   1   4  11   92.89    8.40
   1   4  11   83.29    8.50
  -2  -4 -11   80.39    9.20
  -2  -4 -11   85.89    8.90
   2   4  11   81.29    9.30
   2   4  11   93.59    9.70
  -3  -4 -11    1.50    3.00
  -3  -4 -11    6.30    4.20
   3   4  11   -0.70    3.70
   3   4  11    4.00    3.10
  -4  -4 -11   11.40    6.30
  -4  -4 -11   12.40    4.80
   4   4  11    6.40    4.90
   4   4  11    5.60    5.40
  -5  -4 -11   38.40    9.60
  -5  -4 -11   33.30    9.00
   5   4  11   45.50   10.20
   5   4  11   34.00    8.50
  -6  -4 -11    0.70    7.50
   6   4  11    2.90    5.20
   6  -5 -11    0.10    7.60
  -6   5  11    3.10    7.10
   5  -5 -11   32.20    9.40
  -5   5  11   16.90    7.30
   4  -5 -11    4.40    4.80
  -4   5  11   14.20    6.20
   3  -5 -11    7.00    3.80
  -3   5  11    4.50    4.10
   2  -5 -11   12.50    4.50
  -2   5  11   14.90    4.70
   1  -5 -11   29.50    5.30
   1  -5 -11   33.30    2.00
   1  -5 -11   32.10    2.40
  -1   5  11   25.30    5.10
   0  -5 -11   47.80    5.00
   0  -5 -11   44.90    6.60
   0   5  11   43.40    6.50
  -1  -5 -11    1.80    2.50
  -1  -5 -11    1.10    2.50
   1   5  11    0.80    2.40
  -2  -5 -11  113.59   11.50
  -2  -5 -11  141.89   11.80
   2   5  11  137.29   11.00
   2   5  11  130.19   11.80
  -3  -5 -11   -0.50    3.40
  -3  -5 -11    0.60    3.80
   3   5  11   -3.80    3.80
   3   5  11   -0.30    3.80
  -4  -5 -11   98.79   11.00
  -4  -5 -11   83.79   12.50
   4   5  11   85.69   12.50
   4   5  11  112.19   14.00
  -5  -5 -11    3.80    7.00
   5   5  11    3.20    7.20
   5  -6 -11    5.10    6.70
  -5   6  11    2.70    4.20
   4  -6 -11   -1.90    4.80
  -4   6  11    6.20    5.80
   3  -6 -11    3.00    3.50
  -3   6  11   -1.00    4.10
   2  -6 -11   23.10    5.60
  -2   6  11   28.80    6.00
   1  -6 -11   26.70    6.00
   1  -6 -11   24.70    2.50
  -1   6  11   23.60    5.20
   0  -6 -11  114.99    7.50
   0  -6 -11  143.79   12.30
   0   6  11  132.59   11.80
  -1  -6 -11  339.97   16.90
  -1  -6 -11  352.36   18.00
   1   6  11  364.56   18.80
  -2  -6 -11    2.70    3.10
  -2  -6 -11    2.90    3.80
   2   6  11   -0.30    1.80
  -3  -6 -11   65.79    8.50
  -3  -6 -11   71.99   10.30
   3   6  11   56.49    9.70
  -4  -6 -11   10.00    4.60
  -4  -6 -11    9.60    6.00
   4   6  11   10.10    6.70
  -5  -6 -11    7.20    7.10
   5   6  11   14.00    8.60
   5  -7 -11    2.40    6.90
  -5   7  11   -2.10    6.00
   4  -7 -11   10.10    6.20
  -4   7  11    9.80    6.40
   3  -7 -11   76.69   11.50
  -3   7  11   58.29    9.30
   2  -7 -11   -3.00    3.30
  -2   7  11    0.40    2.30
   1  -7 -11   63.89    9.20
  -1   7  11   54.29    8.20
   0  -7 -11   -0.50    1.90
   0  -7 -11    2.80    3.10
   0   7  11    0.20    1.90
  -1  -7 -11  195.28   12.00
  -1  -7 -11  180.08   12.90
   1   7  11  206.88   14.30
  -2  -7 -11    7.30    4.70
  -2  -7 -11   17.60    4.90
   2   7  11   27.00    6.30
  -3  -7 -11   -0.90    3.80
  -3  -7 -11    3.00    5.20
   3   7  11   -0.50    4.10
   4   7  11   -4.60    5.20
  -5  -7 -11   -9.40    6.10
   5   7  11    5.00    7.30
   5  -8 -11   -0.80    6.50
  -5   8  11    2.70    6.30
   4  -8 -11   12.10    7.60
  -4   8  11    4.50    5.50
   3  -8 -11    2.40    4.90
  -3   8  11    2.10    3.10
   2  -8 -11   24.30    6.90
  -2   8  11   21.80    6.00
   1  -8 -11    1.20    3.90
  -1   8  11   -2.30    3.30
   0  -8 -11   11.10    3.20
   0  -8 -11   16.70    5.40
   0   8  11    7.70    4.40
  -1  -8 -11   69.19    8.30
  -1  -8 -11   66.39    9.40
   1   8  11   69.09    9.90
  -2  -8 -11   27.30    6.30
  -2  -8 -11   46.40    8.10
   2   8  11   60.29    9.50
  -3  -8 -11   48.50    8.20
   3   8  11   46.00    9.30
   4   8  11    1.70    6.50
   4  -9 -11   11.60    7.40
  -4   9  11    0.90    4.10
   3  -9 -11   12.90    7.20
  -3   9  11   13.30    6.30
   2  -9 -11   19.70    7.40
  -2   9  11   31.80    7.50
   1  -9 -11   19.60    6.90
  -1   9  11    7.30    5.00
   0  -9 -11  120.19   14.10
   0   9  11   94.69   11.90
  -1  -9 -11   15.70    4.80
  -1  -9 -11   19.50    6.30
   1   9  11   14.90    5.30
  -2  -9 -11    3.00    4.80
  -2  -9 -11    1.60    4.50
   2   9  11    1.00    4.60
  -3  -9 -11   -0.10    5.40
   3   9  11   -3.60    4.80
  -4  -9 -11   28.10    9.50
   4   9  11   37.00   10.80
  -3  10  11    4.60    6.20
   2 -10 -11    0.10    5.20
  -2  10  11   16.80    6.70
   1 -10 -11   49.80   11.00
  -1  10  11   24.70    7.10
   0 -10 -11   20.90    7.50
   0  10  11   17.20    6.10
  -1 -10 -11   66.89   11.30
   1  10  11   89.89   12.60
  -2 -10 -11    0.60    5.20
  -2 -10 -11    5.90    5.50
   2  10  11   11.80    6.90
  -3 -10 -11   17.50    7.60
   3  10  11    7.70    5.50
   2 -11 -11   -1.60    6.60
  -2  11  11    4.20    6.10
   1 -11 -11    8.30    7.40
  -1  11  11    2.70    5.50
   0 -11 -11   -1.20    5.90
   0  11  11    0.70    4.00
  -1 -11 -11    9.10    7.30
   1  11  11   28.00    8.50
   2  11  11   32.70    9.70
   0 -12 -11    9.80    8.30
   0  12  11   12.80    6.40
  -2 -11  12   -1.70    6.00
  -1 -11  12    0.40    5.80
   0 -11  12    8.50    6.90
  -1  11 -12   12.30    8.50
   1 -11  12    1.80    7.20
   1 -11  12    1.70    6.80
  -2  11 -12    1.80    9.00
   2 -11  12    8.80    8.50
   2 -11  12    2.10    7.50
   3  10 -12   -3.70    6.10
  -3 -10  12    0.00    4.10
   2  10 -12    2.60    5.50
  -2 -10  12   -1.80    5.10
  -1 -10  12    4.90    4.20
   0  10 -12    2.60    7.40
   0 -10  12    1.60    5.80
   0 -10  12   -0.70    5.20
  -1  10 -12    4.70    7.00
   1 -10  12    1.80    5.90
   1 -10  12    3.70    5.30
  -2  10 -12    1.60    6.70
   2 -10  12    5.60    6.90
   2 -10  12    4.20    6.80
  -3  10 -12   13.40    9.60
   3 -10  12    3.70    7.70
   3 -10  12    8.40    8.30
   4   9 -12    3.30    7.20
  -4  -9  12    6.40    6.50
   3   9 -12    4.80    4.80
  -3  -9  12    4.80    5.30
   2   9 -12    1.20    4.90
  -2  -9  12   -1.50    4.10
   1   9 -12    2.50    4.30
  -1  -9  12    0.90    4.20
   0   9 -12   10.00    5.80
   0  -9  12   17.10    6.70
   0  -9  12   18.50    6.20
  -1   9 -12    4.20    5.50
   1  -9  12    1.80    3.10
   1  -9  12   -1.70    4.60
  -2   9 -12   85.69   14.50
   2  -9  12  103.09   13.40
   2  -9  12   76.79   12.80
  -3   9 -12   55.49   12.70
   3  -9  12    9.20    7.40
   3  -9  12   19.80    8.70
  -4   9 -12    8.30    9.30
   4  -9  12   -3.80    7.10
   4  -9  12  -15.30    6.60
   4   8 -12    1.30    6.50
  -4  -8  12    4.90    5.40
   3   8 -12   23.00    7.50
  -3  -8  12   11.70    5.40
   2   8 -12   69.09    9.70
  -2  -8  12   79.49   10.20
   1   8 -12    0.00    3.00
   1   8 -12   -2.40    4.60
  -1  -8  12   -1.90    3.10
  -1  -8  12    0.40    4.00
   0   8 -12   -1.50    4.20
   0  -8  12    2.50    4.20
   0  -8  12    0.50    3.30
  -1   8 -12    7.20    5.80
   1  -8  12    8.00    4.70
   1  -8  12   13.60    5.40
  -2   8 -12   16.80    7.80
   2  -8  12    8.10    5.80
   2  -8  12    7.30    5.50
  -3   8 -12    8.60    7.00
   3  -8  12    3.70    5.50
   3  -8  12    2.50    6.10
  -4   8 -12   29.40   10.60
   4  -8  12   17.20    8.10
   4  -8  12   28.70    9.30
   5   7 -12   -1.90    6.30
  -5  -7  12    2.60    5.60
   4   7 -12   26.40    8.50
  -4  -7  12   40.50    8.00
   3   7 -12   -0.90    4.30
  -3  -7  12    1.60    4.10
   2   7 -12   27.30    6.60
  -2  -7  12   36.90    6.90
   1   7 -12  184.98   12.10
   1   7 -12  199.78   12.60
  -1  -7  12  195.28   14.00
   0   7 -12    5.80    4.10
   0   7 -12    0.70    2.50
   0  -7  12    1.40    3.40
   0  -7  12    6.60    4.40
  -1   7 -12  123.89   13.60
   1  -7  12  117.79   12.50
   1  -7  12  117.79   12.40
  -2   7 -12   74.29   12.10
   2  -7  12   88.49   11.40
   2  -7  12   77.69   11.30
  -3   7 -12    0.60    5.40
   3  -7  12    0.00    4.60
   3  -7  12    7.60    5.80
  -4   7 -12    6.20    7.60
   4  -7  12   -0.20    6.00
   4  -7  12   -0.30    6.10
  -5   7 -12    2.10    8.00
   5  -7  12   -4.40    7.30
   5  -7  12   10.60    8.70
   5   6 -12   12.80    7.50
  -5  -6  12   13.40    5.60
   4   6 -12   14.70    6.50
  -4  -6  12    7.00    5.00
   3   6 -12   83.79   11.50
  -3  -6  12   85.09   10.30
   2   6 -12    3.30    3.50
  -2  -6  12    3.60    3.30
   1   6 -12   98.29    8.90
   1   6 -12   98.69    9.20
  -1  -6  12   84.19    9.30
   0   6 -12    0.20    2.00
   0   6 -12   -3.80    3.70
   0  -6  12    0.50    3.00
   0  -6  12    1.00    2.60
  -1   6 -12   17.30    5.60
   1  -6  12   16.00    4.50
   1  -6  12   17.20    5.40
  -2   6 -12   31.00    7.20
   2  -6  12   14.40    5.30
   2  -6  12   17.10    5.80
  -3   6 -12   11.00    6.30
   3  -6  12   22.50    7.40
   3  -6  12   29.60    7.50
  -4   6 -12    3.80    6.70
   4  -6  12   10.70    6.10
   4  -6  12    0.10    3.50
  -5   6 -12   -1.60    7.80
   5  -6  12    3.20    7.10
   5  -6  12   -1.40    5.70
  -6  -5  12   -5.30    7.20
  -6  -5  12   -5.60    5.20
   5   5 -12   45.70   10.60
  -5  -5  12   69.49   10.50
   4   5 -12  188.48   18.40
  -4  -5  12  220.78   15.40
   3   5 -12   -5.60    3.00
  -3  -5  12    4.00    3.20
   2   5 -12    5.20    2.00
   2   5 -12    5.50    3.00
  -2  -5  12    3.00    2.90
   1   5 -12    6.80    3.00
   1   5 -12    5.40    2.70
  -1  -5  12    4.80    2.40
   0   5 -12    0.00    1.50
   0   5 -12    1.50    2.80
   0  -5  12    1.60    2.60
  -1   5 -12   11.60    4.80
   1  -5  12   18.40    4.30
   1  -5  12   15.50    4.80
  -2   5 -12   11.90    5.40
   2  -5  12   14.70    4.70
   2  -5  12   11.30    4.60
  -3   5 -12   54.99   10.40
   3  -5  12   50.79    9.00
   3  -5  12   57.89    9.20
  -4   5 -12   15.60    7.00
   4  -5  12   11.40    5.70
   4  -5  12    5.80    5.40
  -5   5 -12    7.60    7.60
   5  -5  12   17.80    8.80
   5  -5  12   27.50    8.60
   6   4 -12   -0.30    6.20
  -6  -4  12    5.60    7.30
  -6  -4  12    1.90    5.60
   5   4 -12    1.20    5.40
  -5  -4  12    4.90    4.60
  -5  -4  12   -3.30    6.00
   4   4 -12   11.10    5.70
  -4  -4  12   -1.40    3.30
   3   4 -12   10.80    4.80
  -3  -4  12   17.10    4.70
   2   4 -12    1.00    1.40
   2   4 -12    0.40    1.80
   2   4 -12    1.50    1.80
  -2  -4  12    5.20    3.00
   1   4 -12  211.08   11.40
   1   4 -12  223.08   11.10
  -1  -4  12  219.98   12.40
   0   4 -12  458.15   20.10
   0   4 -12  457.15   16.20
   0  -4  12  441.96   16.70
   0  -4  12  464.25   20.40
  -1   4 -12   17.60    4.70
   1  -4  12   14.40    3.80
   1  -4  12   21.70    4.60
  -2   4 -12  360.06   20.50
   2  -4  12  374.76   19.20
   2  -4  12  341.87   19.30
  -3   4 -12   88.99   11.70
   3  -4  12  121.89   13.10
   3  -4  12  111.09   12.10
  -4   4 -12   -1.40    5.00
   4  -4  12    3.90    4.90
   4  -4  12    6.40    5.70
  -5   4 -12    9.00    8.40
   5  -4  12   13.80    7.10
  -6   4 -12   -3.20    7.90
   6   3 -12   -2.20    5.90
  -6  -3  12   10.30    8.70
  -6  -3  12    7.90    5.80
   5   3 -12   -0.60    5.20
  -5  -3  12   10.80    4.50
  -5  -3  12    3.90    5.70
   4   3 -12   41.20    8.30
  -4  -3  12    2.00    5.10
  -4  -3  12   10.30    3.70
   3   3 -12   66.19    9.30
   3   3 -12   52.59    3.30
  -3  -3  12   55.69    7.00
   2   3 -12   81.79    6.40
   2   3 -12   84.59    8.80
   2   3 -12   66.19    4.60
  -2  -3  12   91.19    6.50
  -2  -3  12   64.69    6.90
  -2  -3  12   74.89    9.00
   1   3 -12   47.80    5.50
   1   3 -12   44.40    4.90
  -1  -3  12   42.40    5.60
  -1  -3  12   47.30    5.80
   0   3 -12   48.80    6.10
   0   3 -12   45.40    3.90
   0  -3  12   50.19    4.90
   0  -3  12   45.70    4.40
   0  -3  12   50.79    6.20
  -1   3 -12   15.00    4.60
   1  -3  12   15.00    3.80
  -2   3 -12    1.60    3.00
   2  -3  12    0.40    1.70
  -3   3 -12  113.19    6.60
  -3   3 -12  110.39   12.70
   3  -3  12  118.69    6.20
   3  -3  12  126.39   12.70
  -4   3 -12  183.58   18.70
   4  -3  12  200.08   18.40
  -5   3 -12   -1.80    5.30
   5  -3  12    3.10    5.70
  -6   3 -12   10.40    8.50
  -6   3 -12    5.20    7.20
   6  -3  12  -12.20    6.60
   6   2 -12   46.40   10.70
  -6  -2  12   82.79   14.80
  -6  -2  12   52.89    9.60
   5   2 -12   52.79   10.20
  -5  -2  12   42.90   10.10
  -5  -2  12   40.50    7.50
   4   2 -12   20.70    5.90
  -4  -2  12   14.70    4.60
  -4  -2  12   13.20    6.00
   3   2 -12   39.40    4.00
   3   2 -12   33.30    6.40
  -3  -2  12   45.50    8.10
  -3  -2  12   33.40    5.20
   2   2 -12  426.06   19.80
   2   2 -12  444.66   16.20
  -2  -2  12  437.16   18.30
  -2  -2  12  471.25   21.50
   1   2 -12  123.89    7.80
   1   2 -12  141.19    7.80
  -1  -2  12  139.89    8.70
  -1  -2  12  135.69    8.50
   0   2 -12   71.59    7.00
   0  -2  12   70.79    4.70
   0  -2  12   67.29    6.80
  -1   2 -12  111.39    4.90
  -1   2 -12  103.09    9.90
   1  -2  12   95.79    4.50
   1  -2  12  106.49    4.50
   1  -2  12   90.79    8.60
  -2   2 -12  134.59   12.20
  -2   2 -12  112.29    5.30
   2  -2  12  110.59   10.40
   2  -2  12  115.89    5.70
  -3   2 -12    5.70    4.10
   3  -2  12   12.30    4.50
   3  -2  12   10.70    3.10
  -4   2 -12    3.20    4.80
   4  -2  12    2.50    3.80
   4  -2  12   -2.10    4.20
  -5   2 -12    4.90    6.50
   5  -2  12    9.70    6.00
  -6   2 -12   -0.70    7.80
  -6   2 -12   -3.20    6.60
   6  -2  12   -1.50    7.60
   6   1 -12    4.00    6.10
  -6  -1  12   10.30    8.10
  -6  -1  12    3.00    5.00
   5   1 -12    0.80    4.90
  -5  -1  12   -1.90    4.60
  -5  -1  12    0.90    3.30
   4   1 -12   47.90    8.40
   4   1 -12   35.30    5.30
  -4  -1  12   41.60    6.20
  -4  -1  12   24.20    7.10
   3   1 -12    1.80    2.10
   3   1 -12   -1.40    2.60
  -3  -1  12    0.80    3.40
  -3  -1  12    1.30    1.90
   2   1 -12  106.89    6.50
   2   1 -12  108.89    8.50
  -2  -1  12  106.99    7.00
  -2  -1  12  114.99   10.50
   1   1 -12  136.59    7.80
  -1  -1  12  132.49    7.70
  -1  -1  12  139.79    8.60
   0   1 -12  636.34   24.20
   0  -1  12  656.73   23.90
   0  -1  12  631.64   22.20
  -1   1 -12   51.09    3.80
  -1   1 -12   56.09    6.80
   1  -1  12   49.20    6.20
   1  -1  12   53.49    3.70
  -2   1 -12   37.40    6.30
   2  -1  12   26.40    3.60
   2  -1  12   26.10    5.20
  -3   1 -12   33.40    6.90
   3  -1  12   42.90    5.50
   3  -1  12   32.90    6.30
  -4   1 -12   85.29   12.00
   4  -1  12  134.19   11.40
   4  -1  12  103.39   12.50
  -5   1 -12   -0.80    4.90
   5  -1  12    0.60    6.10
  -6   1 -12    1.00    6.90
  -6   1 -12    4.80    7.60
   6  -1  12   -6.70    7.60
   6   0 -12   24.90    8.50
  -6   0  12   12.30    8.30
   5   0 -12   -1.70    4.00
  -5   0  12   -2.20    3.20
  -5   0  12   -0.70    3.10
   4   0 -12   27.80    6.10
   4   0 -12   37.90    6.00
  -4   0  12   40.50    6.00
  -4   0  12   38.60    8.00
   3   0 -12  377.26   16.50
   3   0 -12  361.56   18.80
  -3   0  12  374.26   15.70
  -3   0  12  382.56   20.40
   2   0 -12   87.39    6.40
  -2   0  12   99.49    6.20
  -2   0  12  105.59    9.80
   1   0 -12    3.70    1.90
  -1   0  12   -0.80    1.80
  -1   0  12    1.60    1.50
   0   0 -12  396.26   16.50
   0   0  12  375.86   14.90
   0   0  12  358.86   15.20
  -1   0 -12  283.57   14.60
   1   0  12  298.37   14.20
   1   0  12  291.47   12.00
  -2   0 -12    4.60    2.90
   2   0  12    5.30    2.20
   2   0  12    6.50    3.50
  -3   0 -12  432.46   22.10
   3   0  12  450.45   22.50
   3   0  12  407.16   18.50
  -4   0 -12  129.39   13.90
   4   0  12  111.99   13.40
   4   0  12  131.29   12.20
  -5   0 -12   -0.10    5.20
  -5   0 -12    7.20    5.60
   5   0  12    1.10    4.50
   5   0  12   -0.60    6.00
  -6   0 -12    0.90    6.40
  -6   0 -12   -3.20    6.40
   6   0  12    2.10    5.70
   6  -1 -12    5.70    6.40
  -6   1  12   -1.30    7.10
   5  -1 -12    4.50    4.30
   5  -1 -12   -0.60    2.80
  -5   1  12   -0.30    3.10
  -5   1  12    0.00    3.50
   4  -1 -12   44.90    7.60
   4  -1 -12   32.50    6.00
  -4   1  12   27.00    7.30
  -4   1  12   29.30    4.60
   3  -1 -12   -1.10    2.70
  -3   1  12    3.40    3.50
  -3   1  12    4.10    2.10
   2  -1 -12  106.69    7.90
  -2   1  12  111.69    6.00
  -2   1  12  108.29   10.10
   1  -1 -12  152.68    8.80
  -1   1  12  149.99    9.50
  -1   1  12  130.79    6.80
   0  -1 -12  586.74   23.50
   0   1  12  635.24   23.00
   0   1  12  649.54   22.50
  -1  -1 -12   63.99    6.90
   1   1  12   52.19    5.40
   1   1  12   60.29    6.60
  -2  -1 -12   29.00    5.60
   2   1  12   36.60    6.10
   2   1  12   31.90    4.80
  -3  -1 -12   37.10    7.00
   3   1  12   49.80    8.20
   3   1  12   40.00    6.20
  -4  -1 -12  120.89   13.90
  -4  -1 -12  104.29   12.00
   4   1  12  110.89   12.80
   4   1  12  101.29   11.30
  -5  -1 -12    4.80    5.70
  -5  -1 -12   11.40    6.50
   5   1  12    6.00    5.20
   5   1  12   -0.30    4.90
  -6  -1 -12   -1.10    6.20
  -6  -1 -12    2.30    6.60
   6   1  12   -1.50    6.30
   6   1  12    3.30    7.40
  -6   2  12   61.89   12.70
   5  -2 -12   53.29    9.10
  -5   2  12   36.60    9.50
   4  -2 -12   19.30    5.80
  -4   2  12   14.50    5.90
  -4   2  12   18.20    3.60
   3  -2 -12   28.20    5.50
  -3   2  12   24.50    6.00
  -3   2  12   33.00    3.50
   2  -2 -12  434.56   19.30
   2  -2 -12  453.75   15.30
  -2   2  12  452.05   15.00
  -2   2  12  442.86   20.80
   1  -2 -12  140.49    6.10
   1  -2 -12  125.69    8.50
  -1   2  12  138.89    6.40
  -1   2  12  155.38   10.00
   0  -2 -12   74.29    7.30
   0   2  12   62.89    5.70
   0   2  12   71.59    6.90
  -1  -2 -12  108.49    9.40
   1   2  12  109.59    7.80
   1   2  12  101.99    7.20
  -2  -2 -12  110.29   10.20
   2   2  12  114.29   10.60
   2   2  12  106.09    7.90
  -3  -2 -12   10.10    3.90
  -3  -2 -12   17.70    5.30
   3   2  12    7.30    3.60
   3   2  12    3.30    3.80
  -4  -2 -12   -3.70    3.40
  -4  -2 -12    2.10    2.90
   4   2  12   -0.90    3.10
   4   2  12   -2.30    3.40
  -5  -2 -12    2.20    5.30
  -5  -2 -12   -0.80    4.10
   5   2  12   -0.60    5.00
   5   2  12    9.60    4.90
  -6  -2 -12    5.50    7.10
   6   2  12   -2.30    4.60
   6   2  12   -3.90    6.80
  -6   3  12    6.40    7.30
   5  -3 -12   15.10    6.40
  -5   3  12    1.70    5.40
   4  -3 -12    1.00    3.60
  -4   3  12   11.00    5.20
   3  -3 -12   50.39    7.60
  -3   3  12   52.99    3.40
  -3   3  12   53.19    8.40
   2  -3 -12   71.39    8.00
  -2   3  12   75.99    9.00
   1  -3 -12   47.10    6.00
   1  -3 -12   42.40    2.60
  -1   3  12   40.30    2.80
  -1   3  12   46.60    6.30
   0  -3 -12   51.89    6.10
   0   3  12   43.00    4.60
   0   3  12   57.59    6.70
  -1  -3 -12    9.80    3.30
  -1  -3 -12   14.10    3.70
   1   3  12   13.50    3.30
   1   3  12   25.00    4.60
  -2  -3 -12    2.60    2.50
  -2  -3 -12   -2.70    2.80
   2   3  12   -2.20    2.10
   2   3  12   -1.60    2.50
  -3  -3 -12  109.69   11.20
  -3  -3 -12  159.38   14.40
   3   3  12  121.29   12.80
   3   3  12  136.29   12.60
  -4  -3 -12  194.58   14.50
  -4  -3 -12  228.88   19.70
   4   3  12  157.58   15.10
   4   3  12  183.18   17.80
  -5  -3 -12    2.60    5.00
  -5  -3 -12    0.40    4.70
   5   3  12   -2.00    4.80
   5   3  12   -6.40    4.90
  -6  -3 -12    7.50    8.30
   6   3  12   -4.30    6.00
   6   3  12    0.90    7.20
   6  -4 -12    3.30    6.90
  -6   4  12   -7.10    6.50
   5  -4 -12    1.10    5.30
  -5   4  12    9.00    6.00
   4  -4 -12   -2.40    3.60
  -4   4  12   -4.10    2.70
   3  -4 -12   12.70    4.50
  -3   4  12   15.40    4.70
   2  -4 -12   -2.10    2.20
  -2   4  12   -1.40    1.80
   1  -4 -12  207.28    6.80
   1  -4 -12  218.88   12.70
   1  -4 -12  196.18    6.80
  -1   4  12  189.98   11.90
   0  -4 -12  460.55   20.10
   0  -4 -12  446.46   17.00
   0   4  12  439.16   17.00
   0   4  12  434.46   19.60
  -1  -4 -12   20.90    4.40
  -1  -4 -12   16.10    4.10
   1   4  12   19.10    4.10
   1   4  12    3.60    2.70
  -2  -4 -12  370.96   18.20
  -2  -4 -12  353.16   18.60
   2   4  12  372.46   18.30
   2   4  12  354.96   18.60
  -3  -4 -12   96.19   11.50
  -3  -4 -12  100.19   10.80
   3   4  12   90.89   10.80
   3   4  12  106.99   12.00
  -4  -4 -12    2.50    3.90
  -4  -4 -12    4.60    5.20
   4   4  12   -0.70    4.90
   4   4  12    6.70    5.00
  -5  -4 -12   27.50    8.80
  -5  -4 -12   19.10    6.70
   5   4  12   20.80    8.40
   5   4  12   28.60    8.30
  -6  -4 -12    2.10    7.10
   6  -5 -12    0.20    7.90
  -6   5  12   -2.90    6.90
   5  -5 -12   49.20   10.70
  -5   5  12   39.30    9.50
   4  -5 -12  209.88   18.60
  -4   5  12  189.68   17.40
   3  -5 -12    4.80    4.20
  -3   5  12    5.10    4.10
   2  -5 -12    5.20    3.10
  -2   5  12    4.10    4.40
   1  -5 -12    7.50    1.10
   1  -5 -12    8.00    1.30
   1  -5 -12    8.10    3.50
  -1   5  12    9.00    3.80
   0  -5 -12    1.70    2.00
   0  -5 -12   -2.30    2.00
   0   5  12   -0.40    1.60
  -1  -5 -12   15.90    4.10
  -1  -5 -12   12.70    3.90
   1   5  12   13.60    3.80
   1   5  12   20.00    4.60
  -2  -5 -12    7.00    3.80
  -2  -5 -12    6.70    4.20
   2   5  12   11.90    4.30
   2   5  12    3.70    3.60
  -3  -5 -12   43.60    7.40
  -3  -5 -12   58.39    9.60
   3   5  12   65.39    9.90
   3   5  12   61.29    9.70
  -4  -5 -12   11.20    6.70
  -4  -5 -12    9.50    4.50
   4   5  12    6.20    5.40
   4   5  12    7.10    4.70
  -5  -5 -12   20.50    8.80
   5   5  12   11.50    8.10
   5  -6 -12   24.80    8.50
  -5   6  12   19.90    7.90
   4  -6 -12    9.80    5.10
  -4   6  12    8.30    4.60
   3  -6 -12   77.09   10.90
  -3   6  12   73.69   10.50
   2  -6 -12    4.30    3.40
  -2   6  12   -2.50    3.30
   1  -6 -12  100.29   10.50
   1  -6 -12   74.49    3.90
  -1   6  12   86.59    9.90
   0  -6 -12    3.10    3.10
   0  -6 -12   -0.70    2.00
   0   6  12   -0.10    2.90
  -1  -6 -12   13.90    4.20
  -1  -6 -12   21.20    4.90
   1   6  12   17.40    4.90
  -2  -6 -12   12.50    5.00
  -2  -6 -12   24.20    5.60
   2   6  12   16.00    4.70
  -3  -6 -12   25.50    6.90
  -3  -6 -12   33.80    6.40
   3   6  12   27.50    7.20
  -4  -6 -12   -3.40    5.50
  -4  -6 -12   11.60    6.00
   4   6  12   -0.60    5.50
  -5  -6 -12   -8.70    6.10
   5   6  12    0.20    6.80
   5  -7 -12   -6.00    6.40
  -5   7  12    6.60    6.10
   4  -7 -12   65.79   11.90
  -4   7  12   29.80    8.20
   3  -7 -12   -1.20    4.00
  -3   7  12   -1.30    4.30
   2  -7 -12   30.10    6.70
  -2   7  12   11.70    4.30
   1  -7 -12  188.58   14.60
  -1   7  12  219.18   14.80
   0  -7 -12    9.10    3.10
   0  -7 -12   -0.90    3.10
   0   7  12    6.90    3.70
  -1  -7 -12  111.89   11.60
  -1  -7 -12  129.99   11.00
   1   7  12   98.99   11.40
  -2  -7 -12   85.09   10.40
  -2  -7 -12   92.09   10.50
   2   7  12   63.39    9.60
  -3  -7 -12    1.70    4.10
   3   7  12    4.60    4.80
  -4  -7 -12   28.40    9.10
   4   7  12   11.00    5.40
  -5  -7 -12    8.50    8.30
   5   7  12   11.70    8.00
  -4   8  12    2.90    5.70
   3  -8 -12   12.30    6.20
  -3   8  12    6.70    4.20
   2  -8 -12   53.29   10.00
  -2   8  12   52.19    9.20
   1  -8 -12    0.80    4.20
  -1   8  12    2.60    3.70
   0  -8 -12   -0.40    3.20
   0   8  12    5.80    3.90
  -1  -8 -12    2.00    3.70
  -1  -8 -12   12.10    4.20
   1   8  12    5.00    3.40
  -2  -8 -12    1.70    4.00
  -2  -8 -12    0.70    3.80
   2   8  12   -1.70    2.40
  -3  -8 -12   -0.10    3.80
   3   8  12   -5.50    4.00
   4   8  12   17.70    7.80
   4  -9 -12   -2.60    5.10
  -4   9  12    6.50    5.40
   3  -9 -12   -3.40    4.60
  -3   9  12   -0.70    4.90
   2  -9 -12   -0.20    4.60
  -2   9  12   -0.30    3.10
   1  -9 -12    2.80    5.00
  -1   9  12    0.10    3.10
   0  -9 -12   17.50    6.40
   0   9  12   26.90    6.70
  -1  -9 -12    3.10    3.60
  -1  -9 -12    0.20    4.10
   1   9  12    6.90    5.00
  -2  -9 -12   73.09   10.90
  -2  -9 -12   72.19   10.20
   2   9  12   73.99   11.90
  -3  -9 -12   17.50    7.60
   3   9  12   16.00    7.00
  -4  -9 -12    0.80    7.20
   4   9  12    5.80    8.10
  -3  10  12    4.70    6.10
   2 -10 -12   -1.90    5.70
  -2  10  12   -1.00    4.80
   1 -10 -12    9.50    6.40
  -1  10  12   -0.70    2.80
   0 -10 -12    7.70    5.80
   0  10  12   -4.20    2.40
  -1 -10 -12    6.30    5.30
   1  10  12   -0.40    4.20
  -2 -10 -12    1.10    5.30
  -2 -10 -12    7.90    5.70
   2  10  12    4.40    4.30
  -3 -10 -12   17.20    8.50
   3  10  12   -5.10    5.60
  -2  11  12    3.70    6.20
   1 -11 -12   12.80    8.00
  -1  11  12    0.10    5.00
   0 -11 -12   -1.50    6.10
   0  11  12    0.40    5.10
  -1 -11 -12   -5.00    5.30
   1  11  12    2.70    4.50
   2  11  12    4.40    6.10
  -2 -11  13   -1.90    5.50
  -1 -11  13   -0.40    4.40
   0 -11  13    5.10    7.10
  -1  11 -13   15.00    9.30
   1 -11  13    3.60    6.30
   1 -11  13   -5.00    5.80
  -2  11 -13    9.20    9.70
   2 -11  13   11.90    8.80
   2 -11  13   35.20   11.30
   3  10 -13   13.70    7.90
  -3 -10  13   12.60    6.40
  -2 -10  13    5.90    6.00
  -1 -10  13   14.90    7.00
   0  10 -13   -3.10    8.60
   0 -10  13   10.30    7.30
   0 -10  13    5.00    6.10
  -1  10 -13   10.30    7.50
   1 -10  13   20.00    7.50
   1 -10  13   33.60    9.10
  -2  10 -13    7.30    7.80
   2 -10  13   -3.20    5.90
   2 -10  13    5.00    7.40
  -3  10 -13    8.40    9.40
   3 -10  13    5.20    8.00
   3 -10  13   -0.60    6.90
   4   9 -13   11.20    8.20
  -4  -9  13   -4.40    6.00
   3   9 -13    3.80    5.70
  -3  -9  13    0.90    4.10
   2   9 -13   17.50    6.90
  -2  -9  13    8.50    5.10
  -1  -9  13   30.80    7.30
   0   9 -13    6.50    6.40
   0  -9  13    9.60    5.50
   0  -9  13   17.70    6.30
  -1   9 -13    1.20    5.60
   1  -9  13    7.90    5.90
   1  -9  13   -0.70    4.50
  -2   9 -13   -1.10    5.40
   2  -9  13    1.30    6.30
   2  -9  13    2.60    5.70
  -3   9 -13    3.20    7.40
   3  -9  13    2.40    6.80
   3  -9  13    2.00    6.50
  -4   9 -13   -1.40    9.00
   4  -9  13    3.80    8.40
   4   8 -13    9.20    7.40
  -4  -8  13   13.90    6.90
   3   8 -13    5.50    5.70
  -3  -8  13    3.60    4.60
   2   8 -13   35.00    7.60
  -2  -8  13   40.70    7.90
   1   8 -13   45.80    7.80
   1   8 -13   43.40    8.80
  -1  -8  13   52.49    9.20
   0   8 -13    4.70    5.70
   0  -8  13    9.90    5.40
   0  -8  13    2.10    4.60
  -1   8 -13   81.99   12.00
   1  -8  13   77.79   10.80
   1  -8  13   77.39   11.10
  -2   8 -13   20.70    8.10
   2  -8  13   15.10    6.60
   2  -8  13   12.40    6.50
  -3   8 -13    6.70    7.30
   3  -8  13   11.80    6.60
   3  -8  13    6.20    6.60
  -4   8 -13   -4.60    6.10
   4  -8  13    1.40    7.20
   4  -8  13    7.20    7.60
   5   7 -13    3.60    5.30
  -5  -7  13   18.10    7.50
   4   7 -13   -2.90    5.60
  -4  -7  13    4.50    5.00
   3   7 -13   71.09   10.80
  -3  -7  13   55.39    9.10
   2   7 -13   13.00    4.90
  -2  -7  13    2.80    2.90
   1   7 -13  343.17   17.10
   1   7 -13  307.17   16.90
  -1  -7  13  334.07   18.90
   0   7 -13   -0.30    4.10
   0   7 -13    1.40    2.10
   0  -7  13    4.60    4.10
   0  -7  13   -0.40    2.90
  -1   7 -13  166.68   15.90
   1  -7  13  160.38   15.10
   1  -7  13  129.79   13.60
  -2   7 -13   58.99   11.30
   2  -7  13   89.39   12.40
   2  -7  13  106.79   12.60
  -3   7 -13   24.10    8.80
   3  -7  13   42.20    9.60
   3  -7  13   29.10    8.30
  -4   7 -13   12.20    7.50
   4  -7  13   17.30    7.70
   4  -7  13   12.00    7.50
  -5   7 -13   -3.70    8.40
   5  -7  13   13.00    8.20
   5  -7  13   -0.50    8.50
   5   6 -13    2.80    6.10
  -5  -6  13   -1.00    4.90
   4   6 -13   90.49   13.60
  -4  -6  13   96.89   11.90
   3   6 -13   68.29    9.90
  -3  -6  13   68.99    9.30
   2   6 -13   35.00    6.60
  -2  -6  13   40.20    6.90
   1   6 -13   69.49    8.00
   1   6 -13   56.69    7.20
  -1  -6  13   66.39    8.50
   0   6 -13   75.19    6.50
   0   6 -13   75.79    9.30
   0  -6  13   70.29    8.40
   0  -6  13   78.79    9.20
  -1   6 -13  130.69   13.50
   1  -6  13  112.49   11.90
   1  -6  13  141.79   13.40
  -2   6 -13   23.90    7.20
   2  -6  13   27.30    6.20
   2  -6  13   51.69    8.90
  -3   6 -13  158.48   17.70
   3  -6  13  137.59   15.70
   3  -6  13  219.98   18.50
  -4   6 -13   13.50    8.20
   4  -6  13    2.20    5.50
   4  -6  13   12.20    6.80
  -5   6 -13   15.10    9.40
   5  -6  13   18.70    9.80
   5  -6  13   24.10    9.20
   5   5 -13    0.60    5.80
  -5  -5  13   -1.90    4.70
  -5  -5  13    2.80    4.80
   4   5 -13    8.70    5.20
  -4  -5  13   23.80    6.20
   3   5 -13    3.30    3.90
  -3  -5  13   -0.20    2.00
   2   5 -13   63.59    5.20
   2   5 -13   70.69    8.90
  -2  -5  13   64.39    7.90
   1   5 -13    8.90    3.60
   1   5 -13   14.90    3.70
  -1  -5  13    9.80    3.80
   0   5 -13  217.98    9.90
   0   5 -13  216.08   13.50
   0  -5  13  228.18   10.50
   0  -5  13  202.68   13.00
  -1   5 -13   20.70    6.00
   1  -5  13   28.70    5.70
   1  -5  13   25.60    5.90
  -2   5 -13   40.80    8.10
   2  -5  13   45.10    7.90
   2  -5  13   46.90    8.00
  -3   5 -13   26.80    7.70
   3  -5  13   18.50    5.80
   3  -5  13   18.10    5.20
  -4   5 -13   -1.00    5.50
   4  -5  13   -2.00    4.90
   4  -5  13    6.50    5.80
  -5   5 -13    1.90    5.10
   5  -5  13    8.00    7.60
   6   4 -13   -3.30    4.00
  -6  -4  13   -7.20    6.50
  -6  -4  13    0.80    5.90
   5   4 -13   24.50    7.30
  -5  -4  13   11.50    6.10
  -5  -4  13   17.40    6.30
   4   4 -13    2.70    4.70
  -4  -4  13   13.80    5.00
  -4  -4  13    2.80    5.40
   3   4 -13    4.90    3.60
  -3  -4  13    0.00    2.90
  -3  -4  13    1.80    2.90
   2   4 -13    7.70    2.30
   2   4 -13    7.80    3.50
  -2  -4  13    6.60    3.90
  -2  -4  13    6.30    3.50
   1   4 -13   56.09    6.30
   1   4 -13   74.69    7.00
  -1  -4  13   75.39    7.90
  -1  -4  13   55.79    6.80
   0   4 -13   12.70    2.30
   0   4 -13   12.60    4.00
   0  -4  13    8.80    2.50
   0  -4  13   12.50    3.60
  -1   4 -13    1.60    3.40
   1  -4  13    5.70    3.10
  -2   4 -13   32.30    7.00
   2  -4  13   31.80    6.20
  -3   4 -13   16.60    6.30
   3  -4  13    6.30    4.40
  -4   4 -13  158.88   18.00
   4  -4  13  185.88   18.10
  -5   4 -13    6.30    7.30
   5  -4  13    4.90    7.10
   6   3 -13    0.30    3.90
  -6  -3  13    5.10    5.50
  -6  -3  13   -4.90    6.70
   5   3 -13   15.30    6.90
  -5  -3  13    1.60    3.90
  -5  -3  13    4.40    5.50
   4   3 -13   -2.00    3.70
  -4  -3  13    7.50    6.00
  -4  -3  13    9.90    4.00
   3   3 -13   28.80    6.20
   3   3 -13   24.80    2.60
  -3  -3  13   18.90    4.50
  -3  -3  13   25.90    6.90
   2   3 -13   13.30    3.80
   2   3 -13   13.90    2.70
  -2  -3  13   16.00    4.50
  -2  -3  13   20.00    3.90
   1   3 -13  142.59    8.70
   1   3 -13  142.49    8.30
  -1  -3  13  126.99    8.90
  -1  -3  13  150.28    9.60
   0   3 -13   17.70    4.10
   0  -3  13   11.10    2.30
   0  -3  13   12.30    3.50
  -1   3 -13  342.47   18.10
   1  -3  13  353.86   17.50
  -2   3 -13  238.58   15.60
   2  -3  13  243.78   14.90
  -3   3 -13   33.60    7.60
   3  -3  13   36.60    7.30
  -4   3 -13   28.40    8.50
   4  -3  13   38.10    8.60
  -5   3 -13    5.40    6.60
   5  -3  13   -4.40    4.80
  -6   3 -13    7.40    9.40
   6  -3  13   11.00    7.70
   6   2 -13   12.60    5.50
  -6  -2  13   14.50    7.70
  -6  -2  13   24.60    7.20
   5   2 -13   -1.70    3.30
  -5  -2  13    4.60    4.80
  -5  -2  13    7.40    4.60
   4   2 -13   65.29   10.20
  -4  -2  13   76.89    8.50
  -4  -2  13   86.99   12.50
   3   2 -13   16.20    4.80
   3   2 -13   23.60    3.50
  -3  -2  13   18.60    4.20
  -3  -2  13   20.00    5.50
   2   2 -13 1379.16   43.80
   2   2 -13 1444.76   48.40
  -2  -2  13 1382.86   49.50
  -2  -2  13 1411.86   46.20
   1   2 -13 1125.29   37.30
   1   2 -13 1143.29   37.80
  -1  -2  13 1146.99   38.40
  -1  -2  13 1097.09   38.60
   0   2 -13  334.47   15.90
   0  -2  13  361.06   13.80
   0  -2  13  341.37   16.00
  -1   2 -13  138.19    6.10
  -1   2 -13  123.19   11.10
   1  -2  13  137.09    5.80
   1  -2  13  139.59    9.70
   1  -2  13  131.39    5.60
  -2   2 -13  235.38   15.20
  -2   2 -13  235.48    9.00
   2  -2  13  232.78    9.20
   2  -2  13  234.28   14.20
  -3   2 -13  126.29   13.30
   3  -2  13  128.09   12.90
   3  -2  13  106.99    7.30
  -4   2 -13   38.00    8.40
   4  -2  13   52.29    9.80
  -5   2 -13   25.40    8.30
   5  -2  13   35.10    9.70
  -6   2 -13    2.60    7.40
  -6   2 -13   11.00    8.10
   6  -2  13    8.60    8.20
   6   1 -13   30.20    8.60
  -6  -1  13   21.60    6.90
  -6  -1  13   32.60   10.40
   5   1 -13   17.80    6.00
  -5  -1  13    7.30    5.00
  -5  -1  13   15.50    5.00
   4   1 -13   -0.20    2.20
   4   1 -13   -1.30    3.40
  -4  -1  13    8.20    5.20
  -4  -1  13    2.40    2.80
   3   1 -13   67.09    8.90
   3   1 -13   72.79    6.50
  -3  -1  13   60.79    6.60
  -3  -1  13   67.99    9.50
   2   1 -13   78.49    6.60
   2   1 -13   87.09    8.60
  -2  -1  13   85.99    9.20
  -2  -1  13   81.59    6.90
   1   1 -13  514.25   19.70
  -1  -1  13  510.15   20.60
  -1  -1  13  506.95   19.60
   0   1 -13  357.36   16.00
   0  -1  13  336.87   15.40
   0  -1  13  347.27   14.10
  -1   1 -13   94.69    9.10
   1  -1  13   86.29    5.10
   1  -1  13   88.99    8.30
  -2   1 -13   52.99    7.90
   2  -1  13   51.19    4.70
   2  -1  13   46.30    7.20
  -3   1 -13    8.80    4.70
   3  -1  13   -0.10    2.10
   3  -1  13    2.00    3.40
  -4   1 -13  145.89   15.20
   4  -1  13  152.38   11.00
   4  -1  13  119.29   14.30
  -5   1 -13    8.80    6.60
   5  -1  13    7.70    5.10
  -6   1 -13   -2.10    6.60
  -6   1 -13   -1.70    6.50
   6  -1  13   -2.50    7.40
   6   0 -13   -4.80    5.70
  -6   0  13   -0.50    6.30
   5   0 -13   -1.80    4.00
  -5   0  13    8.80    6.00
  -5   0  13   -0.40    3.10
   4   0 -13    0.10    3.20
   4   0 -13    2.40    3.70
  -4   0  13    0.70    2.40
  -4   0  13   -2.60    3.90
   3   0 -13   -0.40    2.00
   3   0 -13    1.50    2.20
  -3   0  13   -1.00    1.60
  -3   0  13   -0.40    1.70
   2   0 -13   -1.20    1.50
  -2   0  13   -0.10    1.50
  -2   0  13    0.00    2.70
   1   0 -13   11.80    2.90
  -1   0  13    2.00    2.00
  -1   0  13   -1.10    1.10
   0   0 -13    0.90    2.00
   0   0  13    0.80    1.60
   0   0  13    2.30    1.70
  -1   0 -13    0.50    1.60
   1   0  13   -2.70    1.50
   1   0  13    0.40    2.00
  -2   0 -13    0.60    2.70
   2   0  13   -1.40    1.40
   2   0  13   -0.10    2.60
  -3   0 -13   -0.80    3.40
   3   0  13   -1.30    3.00
   3   0  13   -1.50    2.40
  -4   0 -13   -1.50    3.90
   4   0  13    3.60    3.80
   4   0  13   -2.20    3.30
  -5   0 -13    5.20    5.10
  -5   0 -13    3.70    5.60
   5   0  13   -5.30    5.60
   5   0  13    2.40    4.20
  -6   0 -13    8.70    7.50
  -6   0 -13   -1.30    4.00
   6   0  13   -4.80    6.90
   6  -1 -13   34.70    8.90
  -6   1  13   28.30   10.00
   5  -1 -13   13.70    7.00
   5  -1 -13   20.60    6.50
  -5   1  13   -2.30    4.90
   4  -1 -13   -2.60    2.70
  -4   1  13   -4.40    2.40
  -4   1  13   -5.40    3.60
   3  -1 -13   60.79    7.30
  -3   1  13   58.59    8.80
  -3   1  13   71.19    5.30
   2  -1 -13   95.49    8.10
  -2   1  13   88.89    9.20
  -2   1  13   83.69    5.20
   1  -1 -13  510.85   20.20
  -1   1  13  479.05   17.80
  -1   1  13  512.65   21.00
   0  -1 -13  358.26   15.90
   0   1  13  318.57   14.40
   0   1  13  341.87   14.30
  -1  -1 -13   79.59    8.20
   1   1  13   97.59    8.70
   1   1  13   85.89    6.40
  -2  -1 -13   60.99    8.00
   2   1  13   60.99    7.90
   2   1  13   50.89    6.00
  -3  -1 -13   -0.60    2.10
   3   1  13    1.90    3.50
   3   1  13   -0.40    2.60
  -4  -1 -13  134.69   14.90
  -4  -1 -13  115.29   13.00
   4   1  13  132.69   14.50
   4   1  13  127.69   12.50
  -5  -1 -13    9.60    7.00
  -5  -1 -13    6.90    6.60
   5   1  13    8.00    5.80
   5   1  13    9.40    4.80
  -6  -1 -13    5.00    6.90
  -6  -1 -13    8.90    7.60
   6   1  13    2.10    7.70
  -6   2  13   33.30   10.50
   5  -2 -13   14.50    6.30
  -5   2  13   -3.10    4.60
   4  -2 -13   80.89    9.80
  -4   2  13   83.09    7.00
  -4   2  13   89.89   11.70
   3  -2 -13   20.50    4.90
  -3   2  13   10.90    4.20
  -3   2  13   19.70    2.80
   2  -2 -13 1411.36   43.70
   2  -2 -13 1455.05   48.80
  -2   2  13 1505.35   51.19
  -2   2  13 1451.05   43.50
   1  -2 -13 1111.89   34.10
   1  -2 -13 1127.79   38.70
  -1   2  13 1151.68   39.70
  -1   2  13 1072.09   34.50
   0  -2 -13  345.17   16.40
   0   2  13  348.17   14.50
   0   2  13  365.06   16.10
  -1  -2 -13  135.69    9.60
   1   2  13  139.39    9.40
   1   2  13  118.69    8.10
  -2  -2 -13  237.28   14.30
   2   2  13  249.38   13.20
   2   2  13  257.37   15.10
  -3  -2 -13  100.99   11.00
  -3  -2 -13  113.39   12.40
   3   2  13  143.99   13.70
   3   2  13  117.99   11.20
  -4  -2 -13   59.59    9.80
  -4  -2 -13   68.29   10.10
   4   2  13   75.99   10.30
   4   2  13   60.79    9.90
  -5  -2 -13   31.50    8.50
  -5  -2 -13   35.70    8.60
   5   2  13   27.50    7.30
   5   2  13   34.70    9.50
  -6  -2 -13    4.80    5.80
   6   2  13    6.50    7.30
   6   2  13    1.90    7.10
  -6   3  13    2.10    4.60
   5  -3 -13   10.00    6.60
  -5   3  13    2.40    6.10
   4  -3 -13   12.80    5.30
  -4   3  13    1.50    3.40
   3  -3 -13   17.20    5.10
  -3   3  13   21.90    2.30
  -3   3  13   21.30    5.80
   2  -3 -13   25.00    5.10
  -2   3  13   15.10    4.80
   1  -3 -13  125.99    5.60
   1  -3 -13  129.49    9.40
  -1   3  13  134.19    6.00
  -1   3  13  145.19   10.10
   0  -3 -13    7.00    2.40
   0   3  13   13.50    2.90
   0   3  13    7.60    3.20
  -1  -3 -13  359.26   17.40
   1   3  13  367.16   17.10
   1   3  13  357.76   16.90
  -2  -3 -13  233.08   13.90
  -2  -3 -13  237.38   14.30
   2   3  13  227.98   13.30
   2   3  13  216.38   14.20
  -3  -3 -13   40.60    7.10
  -3  -3 -13   34.20    7.30
   3   3  13   26.10    6.00
   3   3  13   27.10    6.80
  -4  -3 -13   45.80    9.20
  -4  -3 -13   45.00    8.00
   4   3  13   47.30    9.80
   4   3  13   42.00    8.50
  -5  -3 -13   -3.90    4.60
  -5  -3 -13    0.60    4.90
   5   3  13    3.80    7.00
   5   3  13   -0.70    5.00
  -6  -3 -13   10.60    8.70
   6   3  13   11.50    9.00
   6   3  13    6.60    7.90
   6  -4 -13   -0.80    8.50
  -6   4  13    5.50    5.60
   5  -4 -13   23.90    7.70
  -5   4  13   15.20    6.10
   4  -4 -13    4.90    4.50
  -4   4  13   11.20    5.70
   3  -4 -13   -0.90    3.10
  -3   4  13    4.10    4.00
   2  -4 -13    9.50    3.50
  -2   4  13    8.10    4.00
   1  -4 -13   64.19    3.30
   1  -4 -13   60.29    7.60
   1  -4 -13   59.99    3.10
  -1   4  13   64.29    7.60
   0  -4 -13    8.40    3.00
   0  -4 -13    5.60    2.60
   0   4  13   10.70    3.00
   0   4  13   10.80    3.70
  -1  -4 -13    5.50    3.10
  -1  -4 -13    5.50    3.10
   1   4  13    5.40    3.00
   1   4  13    8.60    3.20
  -2  -4 -13   49.80    7.10
  -2  -4 -13   38.80    6.70
   2   4  13   41.20    6.90
   2   4  13   33.00    5.80
  -3  -4 -13    8.50    4.10
  -3  -4 -13    8.40    5.10
   3   4  13   13.20    5.80
   3   4  13    0.00    3.50
  -4  -4 -13  160.78   15.00
  -4  -4 -13  175.48   17.60
   4   4  13  184.48   17.20
   4   4  13  205.58   19.10
  -5  -4 -13    3.70    4.40
  -5  -4 -13    5.80    6.20
   5   4  13    3.70    6.50
   5   4  13    1.90    4.00
   5  -5 -13    3.90    6.10
  -5   5  13    5.90    6.40
   4  -5 -13   17.10    6.70
  -4   5  13   33.30    8.10
   3  -5 -13   -1.10    4.10
  -3   5  13    0.10    3.00
   2  -5 -13   57.89    8.60
  -2   5  13   56.59    7.90
   1  -5 -13   14.50    1.70
   1  -5 -13   20.50    5.00
   1  -5 -13   11.00    1.40
  -1   5  13    7.30    3.80
   0  -5 -13  222.78   10.70
   0  -5 -13  205.08   13.30
   0   5  13  230.98   13.80
  -1  -5 -13   28.20    5.40
  -1  -5 -13   31.40    5.30
   1   5  13   20.90    4.70
   1   5  13   22.80    4.60
  -2  -5 -13   41.60    7.10
  -2  -5 -13   51.19    7.70
   2   5  13   28.50    6.20
   2   5  13   39.90    7.10
  -3  -5 -13   12.50    5.60
  -3  -5 -13   17.30    5.30
   3   5  13   13.90    5.60
   3   5  13   20.50    6.10
  -4  -5 -13    1.60    3.60
  -4  -5 -13    1.90    3.60
   4   5  13   -0.30    3.20
   4   5  13   -1.40    4.80
  -5  -5 -13   -5.60    5.50
   5   5  13    5.70    7.20
   5   5  13    0.20    6.20
   5  -6 -13    2.80    6.70
  -5   6  13   -8.80    3.60
   4  -6 -13  101.39   13.90
  -4   6  13   82.29   12.40
   3  -6 -13   81.89   11.50
  -3   6  13   73.69   10.00
   2  -6 -13   32.90    7.00
  -2   6  13   48.60    7.90
   1  -6 -13   66.69    8.90
  -1   6  13   60.79    8.60
   0  -6 -13   63.09    6.20
   0  -6 -13   86.29    9.90
   0   6  13   78.99    9.50
  -1  -6 -13  124.39   12.00
  -1  -6 -13  123.79   10.60
   1   6  13  138.09   12.70
  -2  -6 -13   40.40    7.30
  -2  -6 -13   36.30    7.10
   2   6  13   25.70    6.00
  -3  -6 -13  179.38   13.40
  -3  -6 -13  214.18   18.40
   3   6  13  176.08   16.80
  -4  -6 -13    3.70    4.60
  -4  -6 -13   -4.50    5.30
   4   6  13    0.00    5.20
  -5  -6 -13   25.50    8.80
   5   6  13   18.60    7.80
   5  -7 -13   -3.60    6.70
  -5   7  13    4.60    6.60
   4  -7 -13    5.70    5.90
  -4   7  13    6.80    4.60
   3  -7 -13   52.69    9.90
  -3   7  13   63.49   10.10
   2  -7 -13    8.80    4.90
  -2   7  13    8.40    3.90
   1  -7 -13  279.37   17.80
  -1   7  13  288.17   17.40
   0  -7 -13   -3.20    2.40
   0  -7 -13   -4.80    2.50
   0   7  13    6.10    3.90
  -1  -7 -13  159.38   14.20
  -1  -7 -13  138.59   11.70
   1   7  13  128.09   12.90
  -2  -7 -13   73.99   10.20
  -2  -7 -13  118.49   12.20
   2   7  13   97.99   11.90
  -3  -7 -13   24.70    6.90
   3   7  13   25.80    7.50
  -4  -7 -13    6.70    7.20
   4   7  13    8.10    5.20
  -5  -7 -13    0.60    8.60
   5   7  13   10.00    6.80
   4  -8 -13    1.00    7.20
  -4   8  13   -2.60    5.70
   3  -8 -13    0.30    4.60
  -3   8  13    4.40    4.30
   2  -8 -13   42.10    9.20
  -2   8  13   43.10    8.00
   1  -8 -13   56.39    9.70
  -1   8  13   33.00    7.40
   0  -8 -13   24.60    6.80
   0   8  13    5.40    3.50
  -1  -8 -13   80.49   10.70
  -1  -8 -13   67.29    8.80
   1   8  13   78.39   10.40
  -2  -8 -13   27.10    7.10
  -2  -8 -13   36.10    7.50
   2   8  13   23.30    6.70
  -3  -8 -13    6.00    5.00
  -3  -8 -13    5.00    6.00
   3   8  13   11.10    5.70
   4   8  13    0.30    4.60
  -4   9  13    5.60    4.90
   3  -9 -13    4.20    4.10
  -3   9  13   -6.80    4.50
   2  -9 -13    9.70    6.50
  -2   9  13    1.20    4.90
   1  -9 -13   32.90    8.10
  -1   9  13   29.30    7.70
   0  -9 -13    7.30    5.40
   0   9  13    9.70    5.00
  -1  -9 -13    5.10    4.80
   1   9  13    8.60    5.10
  -2  -9 -13   -0.70    5.00
  -2  -9 -13    1.80    4.90
   2   9  13    6.50    5.90
  -3  -9 -13   -7.90    5.60
   3   9  13    0.80    4.50
  -4  -9 -13    7.60    8.20
   3 -10 -13    2.10    6.90
  -3  10  13   -5.00    5.30
   2 -10 -13   -6.50    5.60
  -2  10  13    5.90    6.10
   1 -10 -13   15.30    7.50
  -1  10  13   10.10    5.90
   0 -10 -13    4.00    5.80
   0  10  13   10.00    5.90
  -1 -10 -13   24.30    8.10
   1  10  13   20.40    6.50
  -2 -10 -13    6.70    6.70
  -2 -10 -13    0.30    5.40
   2  10  13    8.30    6.90
  -3 -10 -13    8.00    7.90
   3  10  13   13.40    7.70
   2 -11 -13   -1.00    7.50
  -2  11  13   -2.60    5.90
   1 -11 -13    7.70    7.30
  -1  11  13   -4.70    4.70
   0 -11 -13   -7.40    5.90
   0  11  13   -0.70    5.10
  -1 -11 -13    6.70    7.00
   1  11  13    1.60    5.70
   2  11  13   11.40    6.00
  -2 -11  14    6.80    6.80
  -1 -11  14    5.40    6.50
   0 -11  14    4.10    7.30
  -1  11 -14   11.20    9.60
   1 -11  14   14.70    9.10
   1 -11  14   20.40    9.90
   3  10 -14    2.80    7.30
  -3 -10  14    1.50    4.30
  -2 -10  14    6.90    6.00
  -1 -10  14   -1.80    4.70
   0 -10  14   -3.20    4.70
  -1  10 -14    1.20    7.20
   1 -10  14   11.60    6.60
   1 -10  14   12.60    7.00
  -2  10 -14   -1.30    8.00
   2 -10  14    0.00    6.70
   2 -10  14    0.80    6.50
  -3  10 -14    6.10    9.20
   3 -10  14    1.50    8.70
   3 -10  14    9.50    8.90
   4   9 -14    2.70    7.20
  -4  -9  14   -0.50    5.70
   3   9 -14    1.30    6.30
  -3  -9  14   -3.70    3.00
   2   9 -14   10.00    6.00
  -2  -9  14   14.50    6.10
  -1  -9  14   14.70    6.20
   0   9 -14   67.79   10.90
   0  -9  14   72.89   10.40
   0  -9  14   78.99   11.70
  -1   9 -14    1.30    5.80
   1  -9  14   14.60    6.50
   1  -9  14   18.50    7.30
  -2   9 -14   20.20    9.10
   2  -9  14   12.70    7.70
   2  -9  14   13.10    7.40
  -3   9 -14   13.30    9.60
   3  -9  14   18.20    8.40
   3  -9  14    9.70    7.40
   4   8 -14    2.20    6.40
  -4  -8  14   -5.10    4.90
   3   8 -14   22.90    7.00
  -3  -8  14   18.20    5.90
   2   8 -14  113.09   12.80
  -2  -8  14  119.09   12.80
   1   8 -14   10.20    4.80
  -1  -8  14   13.10    5.70
   0   8 -14   41.40    8.20
   0  -8  14   44.30    8.00
   0  -8  14   50.39    9.10
  -1   8 -14   17.80    6.80
   1  -8  14    9.40    5.20
   1  -8  14   11.20    4.90
  -2   8 -14    6.70    6.40
   2  -8  14    9.10    6.00
   2  -8  14   -3.80    4.20
  -3   8 -14   12.30    7.80
   3  -8  14   28.60    9.10
   3  -8  14   30.10    9.60
  -4   8 -14   28.00   11.00
   4  -8  14   18.50    9.30
   4  -8  14   13.30    8.90
   5   7 -14   -0.80    6.30
  -5  -7  14   -1.70    5.50
   4   7 -14   -2.00    5.10
  -4  -7  14    0.10    4.80
   3   7 -14   -0.70    3.40
  -3  -7  14   11.80    5.30
   2   7 -14    0.00    3.20
  -2  -7  14   -4.10    2.10
   1   7 -14   14.40    5.10
   1   7 -14    9.10    4.40
  -1  -7  14   17.80    5.60
   0   7 -14   77.39   10.20
   0  -7  14   70.79    9.80
   0  -7  14   89.79   10.10
  -1   7 -14  119.59   13.90
   1  -7  14  148.69   14.40
   1  -7  14  137.69   14.40
  -2   7 -14   60.69   11.30
   2  -7  14   86.09   11.70
   2  -7  14   78.39   11.50
  -3   7 -14   -2.60    3.30
   3  -7  14   -0.10    3.30
   3  -7  14    0.90    4.90
  -4   7 -14    8.60    7.20
   4  -7  14    6.00    6.60
   4  -7  14   -0.80    6.50
   5   6 -14   16.40    8.50
  -5  -6  14   24.90    7.70
  -5  -6  14   19.90   10.30
   4   6 -14   30.90    8.50
  -4  -6  14   16.50    6.60
   3   6 -14    4.40    4.60
  -3  -6  14    3.50    4.40
   2   6 -14   14.00    4.90
  -2  -6  14    6.00    4.30
   1   6 -14   28.50    5.20
   1   6 -14   17.10    4.80
  -1  -6  14   27.20    6.10
   0   6 -14  116.89   11.70
   0   6 -14  138.59    7.80
   0  -6  14  133.99   12.80
   0  -6  14  133.59    8.40
  -1   6 -14    5.10    4.20
   1  -6  14    4.10    3.30
   1  -6  14    6.60    4.20
  -2   6 -14   -3.00    4.10
   2  -6  14   -1.80    3.50
   2  -6  14   -4.20    3.60
  -3   6 -14   10.20    6.20
   3  -6  14   12.70    6.40
   3  -6  14    7.90    6.00
  -4   6 -14    3.00    6.20
   4  -6  14    0.40    5.70
   4  -6  14    6.60    6.30
  -5   6 -14   17.00    9.80
   5  -6  14   14.30    9.40
   5   5 -14    0.40    4.50
  -5  -5  14   -3.70    4.60
  -5  -5  14   -6.60    6.10
   4   5 -14   11.40    6.00
  -4  -5  14    6.70    6.60
  -4  -5  14   15.50    5.70
   3   5 -14    6.40    4.70
  -3  -5  14   17.70    5.00
   2   5 -14   68.79    8.90
   2   5 -14   67.49    5.10
  -2  -5  14   59.19    7.60
   1   5 -14    1.50    2.90
   1   5 -14    3.80    2.50
  -1  -5  14    6.60    3.70
  -1  -5  14    4.10    3.10
   0   5 -14    0.60    2.80
   0   5 -14    1.10    1.60
   0  -5  14   -0.40    2.50
   0  -5  14    1.10    2.10
  -1   5 -14    2.20    3.50
   1  -5  14    2.70    2.50
  -2   5 -14    0.30    3.90
   2  -5  14    5.70    4.60
   2  -5  14    2.90    3.20
  -3   5 -14   17.30    6.60
   3  -5  14   15.30    6.40
   3  -5  14   18.10    5.90
  -4   5 -14   25.60    9.00
   4  -5  14   22.10    8.00
  -5   5 -14    4.70    7.80
   5  -5  14    1.70    7.50
   6   4 -14   -1.20    6.20
  -6  -4  14   10.70    6.80
  -6  -4  14    4.90    8.60
   5   4 -14    2.50    5.50
  -5  -4  14    0.60    4.20
  -5  -4  14    5.60    7.00
   4   4 -14   42.20    8.90
  -4  -4  14   48.00   10.30
  -4  -4  14   43.20    7.40
   3   4 -14   73.99   10.10
  -3  -4  14   82.29    9.20
  -3  -4  14   93.99   12.20
   2   4 -14   50.19    4.90
   2   4 -14   61.69    7.90
  -2  -4  14   41.30    6.30
  -2  -4  14   58.19    8.50
   1   4 -14   82.09    7.70
   1   4 -14   87.99    8.00
  -1  -4  14   86.69    8.50
  -1  -4  14   77.89    8.40
   0   4 -14  172.98   11.70
   0   4 -14  193.38    8.60
   0  -4  14  187.48    9.00
   0  -4  14  185.48   12.20
  -1   4 -14    0.20    2.10
   1  -4  14    5.20    3.20
  -2   4 -14  117.69   12.70
   2  -4  14  117.19   11.90
  -3   4 -14   32.40    7.80
   3  -4  14   43.90    8.50
  -4   4 -14   33.30    9.10
   4  -4  14   17.00    7.30
  -5   4 -14    5.90    8.20
   5  -4  14    0.50    6.50
   6   3 -14    0.40    6.70
  -6  -3  14    2.90    5.30
  -6  -3  14    5.60    5.50
   5   3 -14    1.20    3.90
  -5  -3  14    6.10    4.50
  -5  -3  14   -3.80    5.50
   4   3 -14   19.00    6.20
  -4  -3  14    6.10    5.70
  -4  -3  14   15.90    5.10
   3   3 -14    0.40    2.10
   3   3 -14    2.20    4.00
  -3  -3  14    1.70    2.90
  -3  -3  14    5.00    3.20
   2   3 -14   71.69    5.90
   2   3 -14   70.29    8.10
  -2  -3  14   69.19    8.80
  -2  -3  14   75.79    7.80
   1   3 -14  100.09    7.20
   1   3 -14   78.89    7.30
  -1  -3  14  106.79    9.30
  -1  -3  14   99.69    7.90
   0   3 -14   -0.20    2.20
   0  -3  14    1.40    2.40
   0  -3  14    0.00    1.30
  -1   3 -14   20.60    5.10
   1  -3  14   19.40    1.30
   1  -3  14   18.80    1.50
   1  -3  14   23.80    5.10
  -2   3 -14   63.29    9.30
   2  -3  14   71.29    9.10
  -3   3 -14  157.08   15.70
   3  -3  14  162.28   15.20
  -4   3 -14   72.59   12.20
   4  -3  14   91.29   13.10
  -5   3 -14    4.30    7.50
   5  -3  14   10.50    7.90
  -6   3 -14   25.20   11.10
   6   2 -14   17.20    8.20
  -6  -2  14   40.20   11.50
  -6  -2  14   28.20    7.80
   5   2 -14    7.40    5.80
  -5  -2  14   -1.40    5.10
  -5  -2  14   16.20    5.30
   4   2 -14    5.00    4.70
  -4  -2  14    5.30    5.00
  -4  -2  14    7.30    3.90
   3   2 -14   34.60    6.80
   3   2 -14   31.10    4.10
  -3  -2  14   41.70    7.80
  -3  -2  14   38.50    5.90
   2   2 -14 1093.79   35.90
   2   2 -14 1132.69   40.10
  -2  -2  14 1090.59   41.10
  -2  -2  14 1107.39   38.00
   1   2 -14 1169.88   38.80
   1   2 -14 1165.68   38.70
  -1  -2  14 1141.39   39.50
  -1  -2  14 1144.39   39.60
   0   2 -14   41.80    5.80
   0  -2  14   39.00    4.30
   0  -2  14   29.60    4.80
  -1   2 -14    7.80    3.10
  -1   2 -14   10.60    2.30
   1  -2  14   12.60    4.00
   1  -2  14   12.80    2.10
   1  -2  14   10.50    2.10
  -2   2 -14   49.20    4.00
  -2   2 -14   31.50    6.30
   2  -2  14   46.40    7.10
   2  -2  14   35.80    3.60
  -3   2 -14   58.69    9.30
   3  -2  14   64.39    6.00
   3  -2  14   69.89    9.90
  -4   2 -14    0.00    5.00
   4  -2  14    4.80    5.00
  -5   2 -14    1.80    6.10
   5  -2  14   -6.30    5.40
  -6   2 -14    4.50    7.20
  -6   2 -14   -1.90    8.70
   6  -2  14   -6.30    6.90
   6   1 -14    4.80    4.90
  -6  -1  14    1.10    6.90
   5   1 -14    3.70    4.60
  -5  -1  14    9.70    4.40
  -5  -1  14    2.00    5.00
   4   1 -14    4.20    4.00
   4   1 -14    3.00    3.50
  -4  -1  14   -0.40    4.10
  -4  -1  14    1.80    2.40
   3   1 -14   -0.70    2.10
   3   1 -14    1.30    2.50
  -3  -1  14   -0.90    2.00
  -3  -1  14    2.90    4.00
   2   1 -14   48.80    5.40
   2   1 -14   46.50    6.50
  -2  -1  14   52.49    7.50
  -2  -1  14   48.60    5.50
   1   1 -14   79.49    7.10
  -1  -1  14   79.09    7.80
  -1  -1  14   69.69    6.60
   0   1 -14   40.30    5.60
   0  -1  14   23.00    4.30
  -1   1 -14  377.26   18.70
   1  -1  14  393.16   14.60
   1  -1  14  411.46   18.60
  -2   1 -14    8.20    4.10
   2  -1  14   15.80    2.80
   2  -1  14   12.30    4.40
  -3   1 -14   48.30    8.70
   3  -1  14   49.90    5.90
   3  -1  14   36.40    7.20
  -4   1 -14    0.70    4.70
   4  -1  14    3.60    4.10
   4  -1  14    0.90    4.80
  -5   1 -14   -1.40    5.60
   5  -1  14    2.30    5.70
  -6   1 -14   -0.70    7.20
  -6   1 -14   -6.70    6.90
   6  -1  14  -12.00    6.50
   6   0 -14    3.30    5.00
  -6   0  14    4.30    7.50
   5   0 -14   37.70    7.90
  -5   0  14   37.40    9.00
  -5   0  14   59.99    7.80
   4   0 -14    9.30    4.30
   4   0 -14    6.30    4.70
  -4   0  14    8.60    3.20
  -4   0  14   19.30    7.00
   3   0 -14  151.78   11.30
   3   0 -14  153.48    9.70
  -3   0  14  147.09    8.80
  -3   0  14  129.19   13.20
   2   0 -14    9.50    3.10
  -2   0  14    8.00    2.30
  -2   0  14    1.30    3.20
   1   0 -14  201.78   11.00
  -1   0  14  206.08   10.20
  -1   0  14  206.68   11.50
   0   0 -14    0.30    2.00
   0   0  14   -1.70    1.50
   0   0  14   -1.50    1.70
  -1   0 -14  136.79    9.90
   1   0  14  121.99    7.20
   1   0  14  132.09    9.20
  -2   0 -14  197.98   13.30
   2   0  14  202.28   10.20
   2   0  14  178.98   12.40
  -3   0 -14  165.08   14.60
   3   0  14  117.29   12.80
   3   0  14  121.69    9.10
  -4   0 -14 1011.60   43.70
   4   0  14 1063.89   45.30
   4   0  14 1103.49   40.20
  -5   0 -14   38.30    9.60
  -5   0 -14   44.00   10.10
   5   0  14   45.20    9.50
  -6   0 -14    8.90    8.10
  -6   0 -14    7.00    7.90
   6   0  14   15.30    9.50
  -6   1  14   -1.80    5.00
  -5   1  14    8.20    6.80
   4  -1 -14   -0.20    2.90
  -4   1  14    9.50    5.20
  -4   1  14   -1.10    2.00
   3  -1 -14    1.00    2.30
  -3   1  14    2.20    1.80
  -3   1  14    3.80    3.20
   2  -1 -14   45.90    6.00
  -2   1  14   62.09    5.20
  -2   1  14   41.50    6.60
   1  -1 -14   91.39    8.20
  -1   1  14   86.49    8.60
  -1   1  14   95.89    6.00
   0  -1 -14   25.30    4.40
   0   1  14   29.80    4.30
   0   1  14   27.20    4.40
  -1  -1 -14  384.36   18.30
   1   1  14  374.36   15.90
   1   1  14  370.76   17.40
  -2  -1 -14   10.40    3.70
   2   1  14   14.70    4.40
   2   1  14   15.60    3.70
  -3  -1 -14   59.09    8.70
   3   1  14   43.60    7.90
   3   1  14   40.80    6.30
  -4  -1 -14    5.40    4.00
  -4  -1 -14    3.90    4.60
   4   1  14   -0.10    3.90
   4   1  14    2.30    3.90
  -5  -1 -14   -0.60    4.20
  -5  -1 -14    1.10    5.10
   5   1  14    2.80    5.50
   5   1  14    3.20    5.20
  -6  -1 -14   -3.80    6.30
  -6  -1 -14    0.40    7.20
   6   1  14   -6.10    7.00
  -6   2  14   19.00    9.70
   5  -2 -14   10.40    5.50
  -5   2  14   25.00    8.60
   4  -2 -14   -0.20    3.40
  -4   2  14    8.10    5.20
   3  -2 -14   31.00    6.10
  -3   2  14   44.70    4.10
  -3   2  14   35.20    7.10
   2  -2 -14 1111.99   34.60
   2  -2 -14 1108.19   39.60
  -2   2  14 1125.29   34.50
  -2   2  14 1115.99   41.60
   1  -2 -14 1122.99   39.70
  -1   2  14 1105.89   40.20
  -1   2  14 1164.18   35.70
   0  -2 -14   38.00    5.80
   0   2  14   36.60    5.20
   0   2  14   35.70    4.70
  -1  -2 -14   13.70    4.00
   1   2  14   12.40    3.60
   1   2  14   11.10    3.70
  -2  -2 -14   45.80    6.70
   2   2  14   38.20    6.80
   2   2  14   32.30    5.50
  -3  -2 -14   70.39    9.20
   3   2  14   49.70    8.90
   3   2  14   52.69    7.40
  -4  -2 -14    8.10    5.10
  -4  -2 -14   -0.60    3.50
   4   2  14   -1.00    3.60
   4   2  14    2.00    4.90
  -5  -2 -14    3.90    5.90
  -5  -2 -14    0.10    5.10
   5   2  14    6.70    6.60
   5   2  14    4.10    5.60
  -6  -2 -14   -5.50    5.90
   6   2  14   -1.50    7.60
   6   2  14    5.60    8.80
  -6   3  14   13.40    6.80
   5  -3 -14    3.70    5.30
  -5   3  14   -0.30    5.20
   4  -3 -14   15.80    5.60
  -4   3  14   13.00    5.50
   3  -3 -14    0.20    2.90
  -3   3  14   -3.10    3.60
   2  -3 -14   57.79    2.70
   2  -3 -14   72.89    8.50
  -2   3  14   65.49    2.60
  -2   3  14   55.19    2.60
  -2   3  14   67.59    8.90
   1  -3 -14   81.89    4.50
   1  -3 -14  104.79    9.50
  -1   3  14   81.89    4.90
  -1   3  14   85.69    8.90
   0  -3 -14   -0.20    2.00
   0   3  14    0.00    2.40
   0   3  14    0.30    2.00
  -1  -3 -14   15.90    4.40
   1   3  14   23.40    4.70
   1   3  14   18.70    4.10
  -2  -3 -14   79.39    9.30
  -2  -3 -14   85.09    9.70
   2   3  14   78.99    8.70
   2   3  14   68.99    8.80
  -3  -3 -14  176.08   15.70
  -3  -3 -14  158.38   14.20
   3   3  14  165.08   15.20
   3   3  14  154.28   13.80
  -4  -3 -14   75.59   10.50
  -4  -3 -14   83.69   12.80
   4   3  14   74.49   10.70
   4   3  14   80.39   12.20
  -5  -3 -14    5.60    6.60
  -5  -3 -14    1.50    5.40
   5   3  14   10.00    7.60
   5   3  14   11.90    6.90
  -6  -3 -14   19.00    9.00
   6  -4 -14    4.00    8.10
  -6   4  14    7.10    7.90
   5  -4 -14    4.60    5.60
  -5   4  14    3.40    6.10
   4  -4 -14   24.30    6.70
  -4   4  14   38.00    8.00
   3  -4 -14   77.49   10.10
  -3   4  14   81.69   10.60
   2  -4 -14   30.00    6.10
  -2   4  14   53.89    7.90
   1  -4 -14   69.39    3.90
   1  -4 -14   76.49    8.70
   1  -4 -14   67.69    3.70
  -1   4  14   77.29    3.90
  -1   4  14   62.19    7.90
   0  -4 -14  163.68    9.30
   0  -4 -14  199.28   12.20
   0   4  14  184.38   12.00
   0   4  14  191.28    9.90
  -1  -4 -14   -0.40    2.30
  -1  -4 -14   10.50    3.30
   1   4  14    2.80    3.00
   1   4  14    0.60    2.60
  -2  -4 -14  139.09   12.60
  -2  -4 -14  120.59   11.60
   2   4  14  122.79   11.70
   2   4  14  130.39   11.90
  -3  -4 -14   40.50    7.20
  -3  -4 -14   36.40    7.70
   3   4  14   33.30    7.40
   3   4  14   42.30    8.60
  -4  -4 -14   14.80    7.00
  -4  -4 -14   27.80    6.90
   4   4  14   21.00    7.80
   4   4  14   44.70    9.00
  -5  -4 -14   -3.70    3.40
  -5  -4 -14   -2.50    4.90
   5   4  14   -2.10    5.50
   5   4  14   -5.30    5.70
   5  -5 -14   -5.40    5.50
  -5   5  14    2.90    6.60
   4  -5 -14    5.80    5.40
  -4   5  14   11.20    6.40
   3  -5 -14    8.90    4.20
   2  -5 -14   53.19    8.30
  -2   5  14   83.99   10.10
   1  -5 -14    7.10    3.70
   1  -5 -14    1.60    1.00
  -1   5  14    0.20    2.90
   0  -5 -14    0.60    2.10
   0  -5 -14   -0.80    2.70
   0   5  14   -1.20    2.50
  -1  -5 -14    1.10    2.90
  -1  -5 -14    1.90    2.80
   1   5  14   -1.10    2.70
   1   5  14    0.30    1.60
  -2  -5 -14   -0.70    3.20
  -2  -5 -14    1.00    3.30
   2   5  14    0.40    2.80
   2   5  14   -2.30    3.10
  -3  -5 -14   26.40    6.50
  -3  -5 -14   21.30    5.90
   3   5  14   18.00    6.00
   3   5  14   12.20    5.30
  -4  -5 -14   30.80    8.70
  -4  -5 -14   24.80    6.90
   4   5  14   21.70    7.50
   4   5  14   23.90    7.10
  -5  -5 -14    7.80    7.70
   5   5  14   -0.20    7.30
   5   5  14    9.40    7.30
  -5   6  14   23.50    8.50
   4  -6 -14   13.90    7.00
  -4   6  14   16.50    6.10
   3  -6 -14    9.90    4.70
  -3   6  14   10.10    5.20
   2  -6 -14    4.50    3.90
  -2   6  14   10.60    4.80
   1  -6 -14   16.30    5.30
  -1   6  14   11.60    4.50
   0  -6 -14  133.59   12.60
   0  -6 -14  128.09    8.40
   0   6  14  154.78   13.50
  -1  -6 -14    5.60    4.10
  -1  -6 -14    6.90    3.60
   1   6  14    7.80    3.30
  -2  -6 -14    0.60    3.30
  -2  -6 -14   -2.60    2.90
   2   6  14   -0.20    1.80
  -3  -6 -14   10.20    5.80
  -3  -6 -14    9.00    4.90
   3   6  14   22.90    6.80
  -4  -6 -14   -0.60    4.20
  -4  -6 -14   -0.70    5.50
   4   6  14    3.60    5.50
  -5  -6 -14    0.50    7.60
   5   6  14   12.10    8.50
  -5   7  14   -1.20    5.80
   4  -7 -14    7.20    6.20
  -4   7  14   -3.80    4.90
   3  -7 -14   15.30    6.20
  -3   7  14   13.70    6.00
   2  -7 -14    3.70    3.10
  -2   7  14   -2.10    2.90
   1  -7 -14   10.10    5.10
  -1   7  14    4.10    3.50
   0  -7 -14   91.89   11.10
   0  -7 -14   81.99    7.20
   0   7  14   80.99   10.30
  -1  -7 -14  130.79   13.20
  -1  -7 -14  143.39   10.80
   1   7  14  138.09   13.40
  -2  -7 -14   52.79    8.70
  -2  -7 -14   69.09    9.70
   2   7  14   66.69   10.00
  -3  -7 -14   -3.40    3.40
  -3  -7 -14   -1.20    4.80
   3   7  14   -0.30    4.10
  -4  -7 -14    5.40    6.20
   4   7  14   -6.70    5.40
   4  -8 -14    1.80    6.40
  -4   8  14   -0.70    5.90
  -3   8  14   17.20    5.40
   2  -8 -14  164.18   17.00
  -2   8  14  153.08   15.30
   1  -8 -14    2.90    4.90
  -1   8  14    4.50    4.60
   0  -8 -14   77.89   10.40
   0   8  14   49.50    8.60
  -1  -8 -14   21.60    6.60
  -1  -8 -14   20.40    5.40
   1   8  14   18.80    5.90
  -2  -8 -14    3.40    4.50
  -2  -8 -14    0.40    4.60
   2   8  14    0.90    4.00
  -3  -8 -14   39.40    9.40
  -3  -8 -14   23.20    7.10
   3   8  14   13.20    5.50
  -4  -8 -14   24.50    9.40
   4   8  14   13.10    7.80
  -4   9  14    1.30    4.10
  -3   9  14    3.40    4.50
   2  -9 -14   18.80    7.40
  -2   9  14   16.50    6.70
   1  -9 -14   13.70    6.20
  -1   9  14   15.40    6.50
   0  -9 -14   90.89   12.50
   0   9  14   58.39    9.80
  -1  -9 -14   16.20    6.60
   1   9  14   13.50    5.30
  -2  -9 -14   17.80    6.70
  -2  -9 -14   12.90    6.70
   2   9  14    6.90    3.80
  -3  -9 -14    9.80    7.20
   3   9  14   15.40    6.10
   3 -10 -14    6.80    8.10
  -3  10  14   -3.30    3.40
   2 -10 -14    0.50    5.30
  -2  10  14    0.50    3.40
   1 -10 -14   -6.80    4.70
  -1  10  14    3.30    3.80
   0 -10 -14    6.50    5.90
   0  10  14    2.70    4.00
  -1 -10 -14    8.10    6.20
   1  10  14    9.10    5.80
  -2 -10 -14    2.80    5.80
   2  10  14    0.40    5.60
  -3 -10 -14    6.20    7.80
   3  10  14    5.30    4.80
   2 -11 -14   -4.70    4.30
  -2  11  14    7.20    7.40
   1 -11 -14   10.40    8.00
  -1  11  14    4.60    5.80
   0 -11 -14   -2.10    6.50
   0  11  14    0.80    4.10
  -1 -11 -14    9.20    8.70
   1  11  14   14.10    7.40
  -1 -11  15   -1.60    6.60
   0 -11  15    1.00    6.70
  -1  11 -15    7.10    9.40
   1 -11  15   15.70    8.60
   1 -11  15    7.40    7.90
  -3 -10  15   -0.80    6.10
  -2 -10  15   13.80    6.10
  -1 -10  15   -4.40    3.30
   0 -10  15    6.40    6.30
  -1  10 -15   18.70    9.20
   1 -10  15   16.60    8.20
   1 -10  15   22.70    8.10
  -2  10 -15    4.90    8.10
   2 -10  15   -2.50    6.50
   2 -10  15    2.30    5.00
  -4  -9  15    6.40    6.70
   3   9 -15    0.20    6.10
  -3  -9  15    0.90    4.70
   2   9 -15    1.90    5.50
  -2  -9  15   -5.50    4.00
  -1  -9  15   11.90    5.90
   0   9 -15    7.40    6.00
   0  -9  15    3.00    4.90
   0  -9  15    0.40    5.20
  -1   9 -15   24.90    8.60
   1  -9  15   35.20    8.50
   1  -9  15   51.59   10.40
  -2   9 -15   22.60    9.70
   2  -9  15   23.70    8.30
   2  -9  15   18.10    7.70
  -3   9 -15    4.00    8.10
   3  -9  15    0.70    6.20
   3  -9  15   -6.10    4.20
   4   8 -15   -2.30    5.70
  -4  -8  15    0.80    5.10
   3   8 -15    2.10    5.70
  -3  -8  15   -0.70    4.40
   2   8 -15    3.20    4.80
  -2  -8  15    6.20    4.00
  -1  -8  15   17.30    6.00
   0   8 -15    5.00    5.10
   0  -8  15    3.60    4.80
  -1   8 -15   24.60    8.00
   1  -8  15    5.50    5.80
   1  -8  15   37.70    8.40
  -2   8 -15    6.00    6.10
   2  -8  15   17.90    6.50
   2  -8  15    9.90    6.30
  -3   8 -15    5.70    6.60
   3  -8  15    6.50    5.60
   3  -8  15    6.60    7.00
  -4   8 -15    8.80    8.70
   4  -8  15   19.30   10.00
   4  -8  15   24.50    9.90
   5   7 -15    8.80    7.50
  -5  -7  15   10.20    9.90
  -5  -7  15   23.10    7.70
   4   7 -15   -1.10    5.20
  -4  -7  15    4.60    5.10
   3   7 -15    4.10    5.20
  -3  -7  15   -1.00    3.90
   2   7 -15    0.50    3.60
  -2  -7  15   -0.30    3.40
   1   7 -15   26.60    5.60
   1   7 -15   13.80    4.80
  -1  -7  15   19.80    6.10
   0   7 -15  163.78   15.00
   0  -7  15  198.38   16.80
  -1   7 -15    1.90    5.20
   1  -7  15    2.30    4.00
   1  -7  15    3.40    4.00
  -2   7 -15   51.59   10.60
   2  -7  15   50.69   10.00
   2  -7  15   50.99    9.80
  -3   7 -15   -3.60    5.50
   3  -7  15    4.90    4.90
   3  -7  15    5.90    5.50
  -4   7 -15   52.69   12.50
   4  -7  15   63.99   12.40
   4  -7  15   71.99   14.10
   5   6 -15   -1.10    6.30
  -5  -6  15   -6.80    7.20
  -5  -6  15    0.70    4.70
   4   6 -15   43.50   10.10
  -4  -6  15   55.39    9.20
   3   6 -15   28.00    6.70
  -3  -6  15    8.80    4.80
   2   6 -15   36.30    7.00
  -2  -6  15   50.89    7.80
   1   6 -15   14.20    4.70
   1   6 -15    7.30    3.40
  -1  -6  15    9.20    3.80
   0   6 -15    7.00    2.50
   0   6 -15    8.60    4.40
   0  -6  15    2.60    2.70
   0  -6  15    3.50    3.10
  -1   6 -15   -2.30    2.20
   1  -6  15   -0.40    3.50
  -2   6 -15   65.79   11.10
   2  -6  15   91.79   11.50
   2  -6  15  100.69   12.20
  -3   6 -15  237.88   21.70
   3  -6  15  267.07   19.40
   3  -6  15  273.27   19.50
  -4   6 -15   18.40    8.60
   4  -6  15   12.60    7.10
  -5   6 -15   42.30   12.70
   5  -6  15   24.80    8.50
   5   5 -15    7.50    6.80
  -5  -5  15    8.50    4.50
  -5  -5  15   11.20    8.40
   4   5 -15   -1.20    4.50
  -4  -5  15   -3.30    5.50
  -4  -5  15    7.00    5.00
   3   5 -15   25.70    7.10
  -3  -5  15   24.90    7.00
  -3  -5  15   36.40    6.90
   2   5 -15   45.00    7.10
   2   5 -15   44.90    5.00
  -2  -5  15   41.40    7.70
  -2  -5  15   34.00    6.20
   1   5 -15  115.39    8.50
   1   5 -15  121.89    8.90
  -1  -5  15  114.59    9.20
  -1  -5  15  134.29   11.80
   0   5 -15   24.40    3.40
   0   5 -15   16.20    4.80
   0  -5  15   26.10    4.00
   0  -5  15   17.30    5.00
  -1   5 -15   10.70    5.00
   1  -5  15   17.00    5.00
  -2   5 -15   47.30    8.90
   2  -5  15   30.50    6.80
  -3   5 -15    0.80    5.00
   3  -5  15    3.30    3.80
  -4   5 -15   19.10    8.20
   4  -5  15   14.70    7.30
  -5   5 -15    5.40    8.80
   5  -5  15   -4.70    6.60
  -6  -4  15    5.70    6.10
  -6  -4  15    0.30    7.50
   5   4 -15   -0.20    5.50
  -5  -4  15   -3.80    5.40
  -5  -4  15    3.70    4.80
   4   4 -15    0.50    4.70
  -4  -4  15   -0.80    2.10
  -4  -4  15    3.40    5.10
   3   4 -15   -2.40    2.00
  -3  -4  15    0.70    3.10
  -3  -4  15   -1.70    2.80
   2   4 -15   42.20    4.70
   2   4 -15   48.40    7.20
  -2  -4  15   49.50    6.80
  -2  -4  15   52.09    8.20
   1   4 -15   27.60    4.70
   1   4 -15   28.90    4.70
  -1  -4  15   22.30    4.80
  -1  -4  15   14.70    4.00
   0   4 -15   19.70    4.90
   0  -4  15   21.70    5.10
   0  -4  15   24.80    3.70
  -1   4 -15   11.40    4.70
   1  -4  15   12.50    4.50
  -2   4 -15   35.20    7.60
   2  -4  15   19.20    5.60
  -3   4 -15   75.29   11.60
   3  -4  15   83.89   11.30
  -4   4 -15    2.90    6.50
   4  -4  15   -5.50    4.50
  -5   4 -15    4.80    7.40
   5  -4  15    2.40    7.20
   6   3 -15   11.30    7.80
  -6  -3  15   17.90    7.40
  -6  -3  15    3.00    7.90
   5   3 -15    3.50    5.50
  -5  -3  15    1.60    4.30
  -5  -3  15   -0.70    6.40
   4   3 -15    8.70    5.30
  -4  -3  15    3.90    5.70
  -4  -3  15    7.80    4.20
   3   3 -15    7.70    4.10
  -3  -3  15    1.20    2.90
  -3  -3  15    0.00    4.10
   2   3 -15   16.50    3.30
   2   3 -15   12.50    3.80
  -2  -3  15   11.20    3.70
  -2  -3  15   17.70    4.50
   1   3 -15   36.40    5.10
   1   3 -15   28.40    4.50
  -1  -3  15   32.10    5.30
  -1  -3  15   50.09    6.50
   0   3 -15  106.89    9.80
   0  -3  15  101.49    6.30
   0  -3  15  130.69   11.00
  -1   3 -15    9.70    3.70
   1  -3  15   10.20    3.80
   1  -3  15   11.40    1.60
   1  -3  15    7.90    1.20
  -2   3 -15  116.49   12.80
   2  -3  15  126.49   12.40
  -3   3 -15    3.90    4.60
   3  -3  15   10.50    4.60
  -4   3 -15   28.20    8.50
   4  -3  15   39.00    8.70
  -5   3 -15    2.00    7.00
   5  -3  15    0.10    6.20
   6   2 -15    7.00    6.40
  -6  -2  15    0.60    6.40
  -6  -2  15    1.70    5.30
   5   2 -15    8.00    6.00
  -5  -2  15   10.20    5.80
  -5  -2  15   11.40    5.00
   4   2 -15   82.99   11.60
  -4  -2  15   77.59    8.90
  -4  -2  15   84.09   13.30
   3   2 -15   60.09    9.00
   3   2 -15   54.79    5.40
  -3  -2  15   44.50    8.20
  -3  -2  15   65.29    7.50
   2   2 -15  569.04   21.20
   2   2 -15  577.24   24.30
  -2  -2  15  573.24   25.50
  -2  -2  15  537.65   22.40
   1   2 -15 1609.14   51.69
  -1  -2  15 1615.94   52.49
  -1  -2  15 1555.44   52.29
   0   2 -15  471.05   20.60
   0  -2  15  467.95   17.80
   0  -2  15  467.95   20.40
  -1   2 -15  489.75   17.20
  -1   2 -15  492.95   22.90
   1  -2  15  440.46   21.50
   1  -2  15  514.15   16.90
   1  -2  15  499.85   16.70
  -2   2 -15   12.30    2.40
  -2   2 -15   18.40    5.40
   2  -2  15   23.10    5.50
   2  -2  15   11.20    2.10
  -3   2 -15   26.50    6.40
   3  -2  15   29.90    7.20
   3  -2  15   30.90    4.40
  -4   2 -15    1.30    4.80
   4  -2  15   -1.30    5.00
  -5   2 -15   83.79   14.20
   5  -2  15   84.79   13.40
  -6   2 -15   24.70   10.10
  -6   2 -15   10.80    9.30
   6   1 -15    4.20    6.40
  -6  -1  15    8.70    6.80
   5   1 -15   22.90    6.80
  -5  -1  15   20.20    7.70
  -5  -1  15   32.30    6.30
   4   1 -15    5.30    3.70
  -4  -1  15   10.70    4.80
  -4  -1  15   18.20    4.80
   3   1 -15  156.98   11.90
   3   1 -15  164.38    9.70
  -3  -1  15  163.78   10.10
  -3  -1  15  144.89   14.20
   2   1 -15   44.60    5.40
   2   1 -15   35.10    5.90
  -2  -1  15   50.19    7.50
  -2  -1  15   42.00    5.10
   1   1 -15  698.23   26.80
  -1  -1  15  746.63   27.20
  -1  -1  15  761.92   28.20
   0   1 -15    0.80    1.90
   0  -1  15    4.60    2.60
   0  -1  15    1.10    1.80
  -1   1 -15   18.20    4.90
   1  -1  15   33.80    4.00
   1  -1  15   24.60    5.10
  -2   1 -15   36.10    7.00
   2  -1  15   37.60    6.50
   2  -1  15   40.80    4.50
  -3   1 -15  107.89   12.60
   3  -1  15   92.89   11.60
   3  -1  15  104.09    7.80
  -4   1 -15   -2.70    4.30
   4  -1  15    6.20    4.70
   4  -1  15    8.00    4.50
  -5   1 -15    2.50    6.20
   5  -1  15   -2.00    5.30
  -6   1 -15    0.80    7.60
  -6   1 -15   12.70    8.20
   6  -1  15    5.70    7.90
   6   0 -15    4.10    4.80
  -6   0  15   -3.60    4.30
   5   0 -15    2.30    4.60
  -5   0  15   -1.50    5.30
  -5   0  15    5.60    4.10
   4   0 -15    1.50    2.90
   4   0 -15    3.10    3.40
  -4   0  15    5.00    3.60
  -4   0  15    3.00    2.80
   3   0 -15    0.30    2.80
  -3   0  15    0.30    3.40
  -3   0  15   -0.20    1.90
   2   0 -15    1.10    2.10
  -2   0  15   -0.60    2.70
  -2   0  15    0.60    1.70
   1   0 -15    3.10    2.20
  -1   0  15    0.40    2.70
  -1   0  15    0.20    1.60
   0   0 -15   -2.30    2.00
   0   0  15   -1.50    1.70
   0   0  15   -2.70    1.50
  -1   0 -15    1.50    2.30
   1   0  15    0.40    1.60
   1   0  15   -0.40    2.10
  -2   0 -15   -4.60    2.50
   2   0  15   -2.00    1.70
   2   0  15   -2.50    2.60
  -3   0 -15   -1.70    3.10
   3   0  15   -1.10    3.30
   3   0  15    1.30    2.60
  -4   0 -15   -2.40    4.60
   4   0  15   10.70    5.30
   4   0  15   -0.80    4.80
  -5   0 -15   -4.80    5.70
  -5   0 -15   -2.00    5.70
   5   0  15    5.50    6.30
  -6   0 -15   -9.10    6.20
  -6   0 -15   -3.90    7.00
   6   0  15   -2.70    6.80
  -6   1  15    2.40    5.50
  -5   1  15   26.40    7.80
   4  -1 -15   15.60    5.20
  -4   1  15   10.50    3.60
  -4   1  15    3.50    3.90
   3  -1 -15  166.98   11.10
  -3   1  15  151.28   14.50
  -3   1  15  156.88    8.40
   2  -1 -15   70.19    7.60
  -2   1  15   38.60    4.20
  -2   1  15   48.00    7.50
   1  -1 -15  718.83   28.00
  -1   1  15  770.12   25.80
  -1   1  15  739.13   28.90
   0  -1 -15    0.50    1.50
   0   1  15    1.80    1.70
   0   1  15   -0.80    1.70
  -1  -1 -15   26.60    5.30
   1   1  15   33.20    4.80
   1   1  15   29.20    5.10
  -2  -1 -15   31.00    6.40
   2   1  15   45.70    7.30
   2   1  15   29.00    4.90
  -3  -1 -15   82.39   10.60
   3   1  15  120.59   10.70
   3   1  15  105.49   12.50
  -4  -1 -15    0.60    4.10
   4   1  15    1.00    4.00
   4   1  15    4.40    5.70
  -5  -1 -15   -1.00    5.20
  -5  -1 -15   -3.00    5.50
   5   1  15   -2.10    4.70
   5   1  15    4.10    6.00
  -6  -1 -15   19.50    9.30
  -6  -1 -15   12.50    8.90
   6   1  15   15.60    9.10
  -6   2  15    5.40    8.20
   5  -2 -15   10.50    5.60
  -5   2  15    4.90    5.90
   4  -2 -15   66.89    9.10
  -4   2  15   77.79   11.40
   3  -2 -15   44.10    7.00
  -3   2  15   52.39    8.70
  -3   2  15   55.29    4.70
   2  -2 -15  548.35   23.50
  -2   2  15  530.55   24.80
  -2   2  15  570.24   19.00
   1  -2 -15 1613.84   54.29
  -1   2  15 1638.84   50.09
  -1   2  15 1633.34   54.89
   0  -2 -15  482.95   21.10
   0   2  15  463.65   20.00
   0   2  15  477.65   18.90
  -1  -2 -15  520.05   22.60
   1   2  15  459.05   21.10
   1   2  15  498.75   20.60
  -2  -2 -15   13.50    4.30
   2   2  15    9.50    4.60
   2   2  15   17.60    4.40
  -3  -2 -15   51.79    8.60
   3   2  15   38.90    7.00
   3   2  15   15.70    6.00
  -4  -2 -15    5.60    5.30
  -4  -2 -15    1.80    3.90
   4   2  15    1.60    4.80
   4   2  15    4.60    5.30
  -5  -2 -15   87.39   14.30
  -5  -2 -15  133.89   15.90
   5   2  15   92.69   12.90
   5   2  15   89.89   14.90
  -6  -2 -15   44.60   12.80
  -6  -2 -15   22.80    9.90
  -6   3  15    1.00    7.40
   5  -3 -15    3.10    5.50
  -5   3  15    3.50    6.00
   4  -3 -15    6.20    4.60
  -4   3  15    5.90    4.40
   3  -3 -15   -2.50    2.90
  -3   3  15    2.50    3.90
   2  -3 -15   17.60    4.80
   2  -3 -15   12.10    1.80
  -2   3  15   17.20    5.20
  -2   3  15   18.20    1.80
   1  -3 -15   33.20    3.70
   1  -3 -15   25.40    4.80
  -1   3  15   28.30    3.30
  -1   3  15   17.40    5.00
   0  -3 -15  113.09   10.30
   0   3  15  111.59    8.90
   0   3  15  104.89    7.40
  -1  -3 -15    8.00    3.70
   1   3  15    5.70    3.20
   1   3  15   13.70    4.10
  -2  -3 -15  123.69   11.80
  -2  -3 -15  110.79   11.40
   2   3  15  125.29   12.00
   2   3  15  122.49   11.10
  -3  -3 -15    9.30    4.20
  -3  -3 -15   15.60    5.40
   3   3  15    5.00    3.70
   3   3  15   16.50    5.20
  -4  -3 -15   34.30    7.60
  -4  -3 -15   30.40    8.50
   4   3  15   40.30    9.50
   4   3  15   30.80    7.30
  -5  -3 -15    0.70    5.40
  -5  -3 -15    8.60    7.00
   5   3  15   -2.00    6.50
   5   3  15    3.00    6.30
  -6   4  15   -5.30    7.30
   5  -4 -15   -3.10    5.30
  -5   4  15   -5.00    6.20
   4  -4 -15    4.40    4.10
  -4   4  15   -1.20    4.50
   3  -4 -15    7.40    4.30
  -3   4  15    0.40    4.30
   2  -4 -15   48.00    7.60
  -2   4  15   52.49    8.00
   1  -4 -15   25.00    2.70
   1  -4 -15   24.70    2.90
   1  -4 -15   28.20    5.50
  -1   4  15   23.80    5.30
  -1   4  15   24.90    2.80
   0  -4 -15   14.60    4.30
   0  -4 -15   20.40    4.10
   0   4  15   16.20    3.60
   0   4  15   16.90    4.70
  -1  -4 -15    6.00    3.50
  -1  -4 -15   14.50    4.30
   1   4  15   25.00    5.10
   1   4  15   14.50    4.30
  -2  -4 -15   36.30    6.90
  -2  -4 -15   32.40    5.80
   2   4  15   30.10    6.60
   2   4  15   35.00    6.40
  -3  -4 -15  100.59   11.20
  -3  -4 -15  100.49   12.50
  -4  -4 -15    7.70    5.00
  -4  -4 -15   -4.50    4.40
   4   4  15    1.90    5.10
   4   4  15    7.10    5.30
  -5  -4 -15    8.60    6.00
  -5  -4 -15    2.80    6.20
   5   4  15    4.90    6.80
   5   4  15    2.80    4.70
   5  -5 -15    2.50    6.60
  -5   5  15    5.20    5.10
   4  -5 -15    0.40    4.00
  -4   5  15   -0.60    3.60
   3  -5 -15   28.40    6.80
  -3   5  15   24.70    7.00
   2  -5 -15   41.90    7.40
  -2   5  15   31.10    7.10
   1  -5 -15  123.09   11.60
   1  -5 -15  109.59    4.90
  -1   5  15  129.39   11.90
   0  -5 -15   29.20    5.90
   0  -5 -15   20.80    3.80
   0   5  15   11.10    3.00
   0   5  15   25.00    5.40
  -1  -5 -15   19.20    5.00
  -1  -5 -15   16.70    4.70
   1   5  15    5.20    3.80
   1   5  15   13.30    4.20
  -2  -5 -15   32.40    6.80
  -2  -5 -15   37.60    7.10
   2   5  15   36.70    7.10
   2   5  15   38.60    6.80
  -3  -5 -15   -3.10    3.90
  -3  -5 -15    1.30    4.10
   3   5  15    1.30    2.90
   3   5  15    1.50    4.40
  -4  -5 -15   10.00    5.90
  -4  -5 -15   11.00    5.50
   4   5  15    3.40    4.40
   4   5  15   15.80    6.20
  -5  -5 -15    1.40    6.40
   5   5  15    2.40    7.20
   5   5  15    3.50    5.00
  -5   6  15    4.80    6.40
   4  -6 -15   56.99   10.90
  -4   6  15   54.29   10.50
   3  -6 -15   22.30    7.00
  -3   6  15    4.50    5.30
   2  -6 -15   49.40    8.80
  -2   6  15   29.00    6.50
   1  -6 -15    7.60    4.30
  -1   6  15   11.10    4.60
   0  -6 -15   11.90    4.80
   0  -6 -15    6.80    3.20
   0   6  15    3.50    3.70
  -1  -6 -15    0.00    2.30
  -1  -6 -15   -0.70    2.90
   1   6  15   -5.10    2.40
  -2  -6 -15  106.09   11.80
  -2  -6 -15  151.38   13.80
   2   6  15   86.49   10.80
   2   6  15   97.79   11.50
  -3  -6 -15  214.38   19.30
  -3  -6 -15  251.97   16.90
   3   6  15  286.47   19.20
   3   6  15  298.47   19.50
  -4  -6 -15   17.40    7.90
  -4  -6 -15   24.50    8.20
  -5  -6 -15   35.90   10.60
   5   6  15   37.90   11.60
   5  -7 -15    9.10    8.60
  -5   7  15   13.40    7.90
   4  -7 -15    4.50    5.50
  -4   7  15   -2.10    4.80
   3  -7 -15    7.50    5.60
  -3   7  15    0.00    3.40
   2  -7 -15    6.50    4.20
  -2   7  15   -1.20    2.80
   1  -7 -15   22.50    6.40
  -1   7  15   23.00    6.60
   0  -7 -15  164.08   14.80
   0   7  15  164.48   12.90
  -1  -7 -15   -2.10    3.00
  -1  -7 -15    0.40    3.60
   1   7  15    3.70    3.60
  -2  -7 -15   55.59    9.20
  -2  -7 -15   44.90    8.40
   2   7  15   52.39    9.10
  -3  -7 -15    4.60    4.70
  -3  -7 -15    9.20    6.10
   3   7  15    4.90    4.00
  -4  -7 -15   65.29   13.00
   4   7  15   68.89   12.90
  -4   8  15    0.50    4.40
   3  -8 -15    1.20    5.30
  -3   8  15   -0.40    4.80
   2  -8 -15    1.00    5.20
  -2   8  15    6.90    5.30
   1  -8 -15    9.10    5.40
  -1   8  15    9.20    4.40
   0  -8 -15    1.00    4.30
   0   8  15    0.90    2.20
  -1  -8 -15   22.30    6.90
  -1  -8 -15   25.60    6.30
   1   8  15   15.10    5.10
  -2  -8 -15   23.20    6.60
  -2  -8 -15   14.50    6.30
   2   8  15    4.00    4.90
  -3  -8 -15    6.90    5.10
  -3  -8 -15    6.00    6.20
   3   8  15   11.30    6.70
  -4  -8 -15   12.70    9.00
   4   8  15    7.50    7.20
   4  -9 -15   16.00    8.70
  -4   9  15    2.20    6.30
  -3   9  15    1.70    3.80
   2  -9 -15   -1.00    5.00
  -2   9  15   -3.60    4.60
   1  -9 -15    0.30    4.70
  -1   9  15   -1.70    2.80
   0  -9 -15   14.30    6.10
   0   9  15   -0.90    3.80
  -1  -9 -15   24.80    6.90
   1   9  15   29.00    7.70
  -2  -9 -15   18.40    7.00
  -2  -9 -15   38.00    8.40
   2   9  15   31.50    8.20
  -3  -9 -15   -3.30    5.90
  -3  -9 -15    0.70    5.50
   3   9  15    5.30    6.20
   3 -10 -15    1.90    4.80
  -3  10  15    4.30    6.50
   2 -10 -15   14.20    8.10
  -2  10  15    2.80    5.80
   1 -10 -15   -1.70    6.10
  -1  10  15    6.10    6.00
   0 -10 -15   -2.10    5.00
   0  10  15   -0.60    4.60
  -1 -10 -15   12.30    7.40
   1  10  15   25.10    8.00
  -2 -10 -15    1.70    6.80
   2  10  15   -0.30    3.90
   1 -11 -15   18.70    8.60
  -1  11  15    7.00    7.00
   0 -11 -15   -8.70    6.30
   0  11  15   -4.60    4.90
  -1 -11 -15    3.20    6.50
   1  11  15   18.40    6.60
  -1 -11  16   13.10    8.00
   0 -11  16   49.50   12.00
  -1  11 -16   39.10   12.10
   1 -11  16   52.19   11.70
   1 -11  16   12.80    8.40
  -2 -10  16   -1.00    5.90
  -1 -10  16    1.60    6.10
   0 -10  16    6.40    6.70
  -1  10 -16    3.10    7.60
   1 -10  16    0.80    6.40
   1 -10  16   -1.30    7.40
  -2  10 -16    2.70    8.50
   2 -10  16   -0.90    7.00
   2 -10  16    7.60    7.90
   3   9 -16   -2.40    5.70
  -3  -9  16    0.90    3.80
  -2  -9  16    9.70    6.20
  -1  -9  16    5.40    5.30
   0   9 -16   10.30    6.40
   0  -9  16    2.70    5.50
  -1   9 -16   64.49   12.00
   1  -9  16   95.39   13.60
   1  -9  16  101.39   13.60
  -2   9 -16    9.60    8.20
   2  -9  16   19.30    8.40
   2  -9  16   17.60    8.10
  -3   9 -16    1.70    7.50
   3  -9  16    3.60    7.40
   3  -9  16    1.00    6.80
   4   8 -16   11.40    7.60
  -4  -8  16   13.40    5.80
   3   8 -16   30.20    8.70
  -3  -8  16   27.30    7.70
   2   8 -16   11.50    5.80
  -2  -8  16   19.60    6.60
  -1  -8  16    2.00    4.00
   0   8 -16   11.40    6.90
   0  -8  16    8.80    5.60
  -1   8 -16    0.60    5.60
   1  -8  16   -1.30    4.50
   1  -8  16   15.00    6.40
  -2   8 -16   -1.50    5.90
   2  -8  16   -0.30    4.90
   2  -8  16    1.20    5.30
  -3   8 -16   -4.20    6.20
   3  -8  16   15.60    8.00
   3  -8  16   13.00    7.80
  -4   8 -16   -3.10    5.40
   4  -8  16    0.80    7.60
   4  -8  16    1.90    7.90
   4   7 -16    4.90    6.00
  -4  -7  16   -1.10    4.90
   3   7 -16   -0.80    4.60
  -3  -7  16   -2.60    2.70
   2   7 -16    2.90    4.40
  -2  -7  16    1.90    3.50
   1   7 -16   -0.60    4.10
   1   7 -16    3.90    3.10
  -1  -7  16   -1.10    3.50
   0   7 -16    3.20    4.40
   0  -7  16    6.90    5.20
  -1   7 -16    3.40    5.20
   1  -7  16   10.10    5.80
  -2   7 -16    2.10    6.10
   2  -7  16   -2.60    4.50
   2  -7  16    1.90    4.90
  -3   7 -16   13.70    8.40
   3  -7  16   18.30    8.00
   3  -7  16    1.00    5.60
  -4   7 -16   14.80    8.30
   4  -7  16    3.00    6.80
   5   6 -16    0.40    4.00
  -5  -6  16    5.60    5.90
  -5  -6  16    0.10    8.40
   4   6 -16    6.20    6.30
  -4  -6  16   10.00    7.90
  -4  -6  16   25.90    7.10
   3   6 -16    6.00    5.30
  -3  -6  16    3.60    4.10
  -3  -6  16   11.20    7.20
   2   6 -16   51.69    8.30
  -2  -6  16   49.20    8.60
  -2  -6  16   56.39    8.40
   1   6 -16  243.88   13.80
   1   6 -16  246.88   13.40
  -1  -6  16  219.08   15.30
  -1  -6  16  205.88   13.50
   0   6 -16   22.50    6.10
   0  -6  16   28.20    6.70
  -1   6 -16   15.40    6.20
   1  -6  16   21.60    6.40
  -2   6 -16    6.70    5.50
   2  -6  16    9.90    5.10
  -3   6 -16   49.20   11.20
   3  -6  16   66.09   11.40
  -4   6 -16   23.30    9.20
   4  -6  16    6.40    7.20
  -5   6 -16   -4.90    5.60
   5  -6  16   -4.70    8.30
   5   5 -16   97.59   14.90
  -5  -5  16  102.89   12.90
  -5  -5  16  120.89   17.40
   4   5 -16   11.20    6.10
  -4  -5  16   24.50    8.70
  -4  -5  16   15.50    5.70
   3   5 -16    4.40    4.30
  -3  -5  16   -2.50    4.70
  -3  -5  16   -0.50    3.10
   2   5 -16   38.50    6.80
   2   5 -16   29.10    5.00
  -2  -5  16   23.80    5.80
  -2  -5  16   36.40    7.20
   1   5 -16   70.19    7.70
   1   5 -16   70.59    8.10
  -1  -5  16   86.79    9.00
  -1  -5  16   72.89    8.80
   0   5 -16  132.29    7.10
   0   5 -16  104.19   11.00
   0  -5  16  135.39    7.80
   0  -5  16  145.29   13.00
  -1   5 -16   79.29   10.50
   1  -5  16   67.69    9.30
  -2   5 -16   14.80    6.10
   2  -5  16   47.20    8.60
  -3   5 -16    2.60    5.80
   3  -5  16    5.20    5.10
  -4   5 -16   -1.60    5.70
   4  -5  16   -1.70    5.60
  -5   5 -16    5.50    7.60
   5  -5  16   11.80    8.80
   5   4 -16    3.80    4.70
  -5  -4  16   -6.60    3.70
  -5  -4  16   -0.90    4.40
   4   4 -16    9.10    5.40
  -4  -4  16   -2.80    5.10
  -4  -4  16    0.20    3.70
   3   4 -16   45.90    8.10
  -3  -4  16   48.20    7.20
  -3  -4  16   56.69    9.70
   2   4 -16   14.70    4.50
   2   4 -16   16.80    3.50
  -2  -4  16   21.40    5.10
  -2  -4  16   10.70    4.80
   1   4 -16    8.70    2.90
   1   4 -16    7.60    3.30
  -1  -4  16    2.90    3.00
  -1  -4  16    2.20    3.10
   0   4 -16  227.18   14.30
   0  -4  16  275.77   15.70
   0  -4  16  250.27   11.20
  -1   4 -16   25.40    6.10
   1  -4  16   15.20    4.60
  -2   4 -16   80.69   11.00
   2  -4  16   88.19   10.70
  -3   4 -16   16.00    6.50
   3  -4  16    9.90    5.60
  -4   4 -16   15.00    7.80
   4  -4  16   15.20    7.20
  -5   4 -16    2.30    7.70
   5  -4  16   -0.90    6.70
   6   3 -16   10.70    6.30
  -6  -3  16    1.40    5.90
  -6  -3  16    3.10    5.60
   5   3 -16   37.10    8.60
  -5  -3  16   14.60    6.80
  -5  -3  16   29.20    6.90
   4   3 -16    6.60    5.10
  -4  -3  16    1.40    3.30
  -4  -3  16    1.30    5.30
   3   3 -16    0.10    2.00
  -3  -3  16   -0.20    2.80
  -3  -3  16    3.10    4.20
   2   3 -16    1.30    2.30
  -2  -3  16    2.90    3.00
  -2  -3  16    3.70    3.50
   1   3 -16    7.40    3.20
   1   3 -16   17.10    3.80
  -1  -3  16    7.60    3.30
  -1  -3  16    7.30    3.60
   0   3 -16   27.20    5.40
   0  -3  16   23.90    3.60
   0  -3  16   21.80    5.00
  -1   3 -16   44.80    7.50
   1  -3  16   30.30    6.00
   1  -3  16   35.30    3.00
   1  -3  16   31.90    2.40
  -2   3 -16   35.00    7.40
   2  -3  16   28.30    6.40
  -3   3 -16   40.50    8.90
   3  -3  16   27.80    7.10
  -4   3 -16   14.50    7.40
   4  -3  16   49.40   10.20
  -5   3 -16    7.40    7.10
   5  -3  16    8.80    7.40
   6   2 -16   -4.40    6.00
  -6  -2  16    4.50    4.50
   5   2 -16   -6.60    4.40
  -5  -2  16   -3.70    5.90
  -5  -2  16   -1.50    4.90
   4   2 -16   17.90    6.30
  -4  -2  16   20.10    7.10
  -4  -2  16   15.20    4.60
   3   2 -16    6.70    4.10
   3   2 -16    2.50    2.60
  -3  -2  16    3.10    2.80
  -3  -2  16   -0.70    4.10
   2   2 -16   -1.60    2.70
   2   2 -16    0.80    2.40
  -2  -2  16   -1.20    2.80
  -2  -2  16    0.30    2.50
   1   2 -16  236.58   12.60
  -1  -2  16  225.48   12.80
  -1  -2  16  236.08   13.10
   0   2 -16  562.84   23.70
   0  -2  16  538.55   20.40
   0  -2  16  556.44   23.30
  -1   2 -16   44.50    7.30
   1  -2  16   46.80    6.90
   1  -2  16   44.40    4.10
  -2   2 -16  156.48   14.70
   2  -2  16  200.88   13.70
   2  -2  16  173.18    8.00
  -3   2 -16   28.50    7.90
   3  -2  16   20.70    5.70
  -4   2 -16    0.00    5.30
   4  -2  16   -0.60    4.90
  -5   2 -16   15.40    8.40
   5  -2  16    6.20    7.40
   6   1 -16   -0.90    5.10
  -6  -1  16    9.60    8.20
   5   1 -16    3.70    5.30
  -5  -1  16    5.70    6.30
  -5  -1  16    9.10    4.80
   4   1 -16   47.80    8.40
  -4  -1  16   43.90    6.30
  -4  -1  16   34.40    8.60
   3   1 -16   11.90    3.40
   3   1 -16    3.60    2.80
  -3  -1  16    3.20    2.60
  -3  -1  16    7.80    3.70
   2   1 -16   18.20    3.80
  -2  -1  16    7.30    3.30
   1   1 -16   28.20    4.70
  -1  -1  16   30.70    5.40
  -1  -1  16   22.10    4.40
   0   1 -16   10.00    3.30
   0  -1  16   10.20    3.20
   0  -1  16    8.40    2.70
  -1   1 -16   47.50    6.90
   1  -1  16   49.00    4.90
   1  -1  16   36.10    6.00
  -2   1 -16   11.60    4.00
   2  -1  16   15.70    3.30
   2  -1  16   11.50    3.90
  -3   1 -16   -1.20    2.70
   3  -1  16   -0.30    2.90
   3  -1  16    3.30    4.50
  -4   1 -16   54.19   10.40
   4  -1  16   46.00    9.90
  -5   1 -16    3.70    6.20
   5  -1  16    1.40    4.50
   6   0 -16   20.00    8.00
  -6   0  16   27.80   10.90
   5   0 -16   68.99   11.20
  -5   0  16   63.79   12.20
   4   0 -16   55.29    9.20
   4   0 -16   47.00    7.00
  -4   0  16   66.89    7.20
  -4   0  16   61.59   10.60
   3   0 -16    9.00    3.40
  -3   0  16   14.40    5.00
  -3   0  16   11.60    3.10
   2   0 -16   63.59    7.20
  -2   0  16   73.39    6.60
  -2   0  16   68.59    8.50
   1   0 -16   33.30    5.30
  -1   0  16   29.30    5.30
  -1   0  16   40.70    5.10
   0   0 -16 1239.18   43.20
   0   0  16 1206.38   40.70
   0   0  16 1240.28   41.80
  -1   0 -16   18.30    4.50
   1   0  16   21.50    4.60
   1   0  16   24.50    3.90
  -2   0 -16  731.53   31.60
   2   0  16  793.72   32.00
   2   0  16  704.13   26.30
  -3   0 -16   36.10    7.60
   3   0  16   45.60    6.60
   3   0  16   46.60    8.40
  -4   0 -16  339.17   21.80
   4   0  16  301.17   21.50
   4   0  16  308.57   17.40
  -5   0 -16   73.49   12.80
  -5   0 -16   82.79   13.90
   5   0  16   71.29   13.20
  -6   0 -16   40.70   11.70
  -6   0 -16   31.80   11.20
  -6   1  16   -4.60    7.10
  -5   1  16    6.60    4.70
   4  -1 -16   48.70    7.80
  -4   1  16   45.70    5.60
  -4   1  16   57.99   10.20
   3  -1 -16    4.80    3.20
  -3   1  16    4.60    3.40
  -3   1  16    6.10    2.60
   2  -1 -16   12.40    3.70
  -2   1  16   15.90    4.40
  -2   1  16   10.90    2.80
   1  -1 -16   43.20    6.10
  -1   1  16   16.90    4.70
  -1   1  16   39.50    4.70
   0  -1 -16    3.80    2.40
   0   1  16    6.00    2.70
   0   1  16   10.10    3.30
  -1  -1 -16   47.00    7.00
   1   1  16   50.79    6.10
   1   1  16   35.70    5.80
  -2  -1 -16   11.80    4.70
   2   1  16    8.30    4.20
   2   1  16   14.90    3.60
  -3  -1 -16   -0.50    2.30
   3   1  16    0.60    4.30
   3   1  16   -0.30    2.80
  -4  -1 -16   83.59   11.70
   4   1  16   50.89   10.40
   4   1  16   71.49    9.70
  -5  -1 -16   -3.60    5.40
  -5  -1 -16    2.00    6.10
   5   1  16   -1.50    6.10
   5   1  16   -3.20    8.30
  -6   2  16   -7.70    5.90
   5  -2 -16   -3.50    5.80
  -5   2  16   -1.80    5.30
   4  -2 -16    7.30    4.90
  -4   2  16   25.80    7.50
   3  -2 -16    2.00    3.10
  -3   2  16    2.00    3.10
  -3   2  16    3.80    2.00
   2  -2 -16    0.20    2.60
  -2   2  16    1.40    1.80
  -2   2  16    6.70    3.20
   1  -2 -16  240.28   13.80
  -1   2  16  248.28   14.30
  -1   2  16  219.68   10.60
   0  -2 -16  589.44   24.30
   0   2  16  547.95   22.90
   0   2  16  537.15   21.60
  -1  -2 -16   41.90    6.50
   1   2  16   49.90    6.50
   1   2  16   38.60    6.10
  -2  -2 -16  173.98   12.90
   2   2  16  170.98   13.10
   2   2  16  180.18   11.30
  -3  -2 -16   41.80    7.80
   3   2  16   36.10    8.00
   3   2  16   29.30    6.10
  -4  -2 -16    1.70    5.10
  -4  -2 -16    2.10    4.00
   4   2  16    1.50    5.10
   4   2  16   -3.60    3.90
  -5  -2 -16   -0.50    5.60
  -5  -2 -16    2.60    6.10
   5   2  16    0.50    6.80
   5   2  16    9.90    6.70
  -6   3  16    4.00    8.10
   5  -3 -16   42.20   10.20
  -5   3  16   49.80   11.30
   4  -3 -16   12.30    5.40
  -4   3  16    6.00    4.30
   3  -3 -16   -0.30    2.90
  -3   3  16    1.80    4.70
   2  -3 -16    5.30    3.30
  -2   3  16    2.80    1.30
  -2   3  16    0.00    3.00
   1  -3 -16    6.30    2.80
  -1   3  16   11.50    3.80
  -1   3  16   10.50    2.50
   0  -3 -16   22.50    4.80
   0   3  16   20.00    3.80
   0   3  16   25.80    5.20
  -1  -3 -16   36.70    6.50
   1   3  16   41.60    6.30
   1   3  16   33.60    5.90
  -2  -3 -16   36.80    6.90
   2   3  16   31.40    6.60
   2   3  16   38.10    6.30
  -3  -3 -16   28.40    7.00
  -3  -3 -16   22.00    6.20
   3   3  16   22.50    6.80
   3   3  16   33.00    6.90
  -4  -3 -16   48.40    8.70
  -4  -3 -16   51.19   10.30
   4   3  16   39.80    7.80
   4   3  16   30.80    8.50
  -5  -3 -16    4.80    6.30
  -5  -3 -16   12.10    6.40
   5   3  16   -2.30    4.10
   5   3  16    5.40    7.60
   5  -4 -16   -4.80    5.20
  -5   4  16    0.50    6.50
   4  -4 -16    8.20    5.10
  -4   4  16    1.90    5.20
   3  -4 -16   42.40    7.90
  -3   4  16   38.70    8.20
   2  -4 -16   21.10    5.40
  -2   4  16   13.00    4.80
   1  -4 -16    5.30    2.00
   1  -4 -16    7.30    3.20
   1  -4 -16    2.40    1.80
  -1   4  16    4.30    3.00
  -1   4  16    3.80    1.70
   0  -4 -16  237.18   14.60
   0  -4 -16  251.67   12.30
   0   4  16  212.08   13.50
   0   4  16  231.88   11.90
  -1  -4 -16   19.00    4.70
  -1  -4 -16   22.10    5.40
   1   4  16   18.50    4.80
   1   4  16   20.80    4.90
  -2  -4 -16   76.79    9.70
  -2  -4 -16   77.39    9.90
   2   4  16   90.79   10.60
   2   4  16   91.29   10.10
  -3  -4 -16   22.40    7.10
  -3  -4 -16    5.20    4.40
   3   4  16   15.70    5.90
   3   4  16   11.60    5.60
  -4  -4 -16   20.20    8.00
  -4  -4 -16   32.30    7.80
   4   4  16    9.60    6.50
   4   4  16    7.80    6.10
  -5  -4 -16    6.30    6.00
  -5  -4 -16    0.20    6.50
   5   4  16    0.70    6.60
   5   4  16   -5.20    5.90
  -5   5  16  109.69   15.90
   4  -5 -16   14.30    6.80
  -4   5  16   11.60    6.20
   3  -5 -16    1.60    2.90
  -3   5  16   -1.50    3.20
   2  -5 -16   38.40    7.20
  -2   5  16   21.70    6.20
   1  -5 -16   71.49    9.30
  -1   5  16   74.79    9.30
   0  -5 -16  121.79    8.40
   0  -5 -16  127.39   12.20
   0   5  16  115.79    8.00
   0   5  16  131.79   12.00
  -1  -5 -16   72.99    9.20
  -1  -5 -16   61.29    7.90
   1   5  16   56.69    7.40
   1   5  16   78.49    9.50
  -2  -5 -16   28.60    6.40
  -2  -5 -16   33.00    7.00
   2   5  16   26.00    6.60
   2   5  16   23.00    5.60
  -3  -5 -16    3.40    5.00
  -3  -5 -16    9.70    5.30
   3   5  16   16.20    6.20
   3   5  16    7.00    5.30
  -4  -5 -16   -1.50    4.50
  -4  -5 -16    1.20    5.80
   4   5  16    1.80    5.20
   4   5  16   -0.10    5.50
  -5  -5 -16    3.10    5.10
   5   5  16    2.60    7.00
   5   5  16    6.30    6.10
   5  -6 -16    5.10    7.90
  -5   6  16    2.30    6.80
  -4   6  16   23.10    7.30
   3  -6 -16   20.30    6.90
  -3   6  16    8.20    5.20
   2  -6 -16   62.69    9.60
  -2   6  16   53.29    9.30
   1  -6 -16  206.28   15.30
  -1   6  16  263.57   16.60
   0  -6 -16   24.60    6.00
   0  -6 -16   18.00    4.00
   0   6  16   19.60    5.60
  -1  -6 -16   22.90    5.90
  -1  -6 -16   20.30    5.10
   1   6  16   26.30    6.00
  -2  -6 -16   15.00    5.70
  -2  -6 -16   -0.80    3.80
   2   6  16    7.00    4.20
   2   6  16    0.90    4.40
  -3  -6 -16  103.59   13.20
  -3  -6 -16   65.29   10.10
   3   6  16   56.79   10.00
   3   6  16   55.99    9.60
  -4  -6 -16    3.70    4.90
  -4  -6 -16   17.10    8.20
   4   6  16    3.40    6.90
   4   6  16   14.10    7.70
  -5  -6 -16   10.10    8.70
   5   6  16    4.40    6.30
   4  -7 -16   -0.20    5.70
  -4   7  16    8.00    6.30
   3  -7 -16   -3.80    4.30
  -3   7  16   -1.50    4.90
   2  -7 -16    8.70    5.10
  -2   7  16    3.60    5.10
   1  -7 -16    2.20    3.90
  -1   7  16    0.30    4.10
   0  -7 -16    5.70    3.70
   0   7  16    4.50    4.60
  -1  -7 -16   12.60    5.20
  -1  -7 -16    3.80    4.30
   1   7  16    7.50    4.20
  -2  -7 -16    0.90    4.20
  -2  -7 -16    1.40    4.40
   2   7  16    2.10    3.00
  -3  -7 -16   29.10    7.60
  -3  -7 -16   18.80    7.40
   3   7  16    8.30    5.70
  -4  -7 -16    0.90    7.10
  -4  -7 -16    3.00    6.60
   4   7  16    0.80    4.30
  -4   8  16    0.00    6.40
   3  -8 -16   25.70    8.60
  -3   8  16   19.50    7.40
   2  -8 -16    8.30    5.40
  -2   8  16    8.20    5.80
   1  -8 -16   12.00    5.40
  -1   8  16   -4.40    3.90
   0  -8 -16    1.80    4.50
   0   8  16    5.50    4.70
  -1  -8 -16    5.70    4.40
   1   8  16   -0.10    3.80
  -2  -8 -16   -1.30    4.50
  -2  -8 -16    5.50    4.70
   2   8  16    3.00    4.40
  -3  -8 -16   10.90    7.40
  -3  -8 -16   11.60    6.20
   3   8  16    4.30    5.70
  -4  -8 -16   -1.50    7.50
   4   8  16    3.50    5.30
  -3   9  16    5.20    4.60
   2  -9 -16   10.50    6.80
  -2   9  16    3.40    5.90
   1  -9 -16    3.70    5.90
  -1   9  16   13.00    6.10
   0  -9 -16    9.10    6.00
   0   9  16    9.70    4.70
  -1  -9 -16   99.09   13.30
   1   9  16   80.99   11.90
  -2  -9 -16   31.40    8.40
  -2  -9 -16   18.60    7.10
   2   9  16    7.20    5.70
  -3  -9 -16    2.70    7.00
  -3  -9 -16    0.00    7.60
   3   9  16   -0.70    5.20
   3 -10 -16    7.30    6.20
   2 -10 -16   -0.70    5.90
  -2  10  16   -1.40    5.20
   1 -10 -16    6.50    6.50
  -1  10  16    9.00    6.10
   0 -10 -16    4.20    6.20
   0  10  16    5.30    4.30
  -1 -10 -16   -3.20    5.50
   1  10  16    1.40    5.60
  -2 -10 -16   -0.10    7.40
   2  10  16    0.80    6.30
   1 -11 -16    2.10    7.50
  -1  11  16    5.90    5.00
   0 -11 -16   33.30   10.80
   0  11  16   24.00    7.50
  -1 -11 -16   39.40   10.50
   1  11  16   21.00    8.30
   0 -11  17   24.60    9.90
  -2 -10  17   -4.50    5.30
  -1 -10  17    9.70    7.60
   0 -10  17   -2.30    6.00
  -1  10 -17    1.70    7.40
   1 -10  17    5.20    6.80
   1 -10  17    2.20    6.60
  -2  10 -17    1.90    8.90
   2 -10  17   -6.80    9.00
   2 -10  17    1.70    6.90
   3   9 -17    0.50    6.50
  -3  -9  17   -3.70    5.30
  -2  -9  17   -4.60    4.60
  -1  -9  17   33.20    8.70
   0   9 -17   45.00   10.60
   0  -9  17   30.70    7.90
  -1   9 -17   31.30    9.90
   1  -9  17   44.90    9.80
  -2   9 -17   55.79   12.20
   2  -9  17  109.79   15.80
   2  -9  17   68.69   13.00
  -3   9 -17   10.70    9.40
   3  -9  17    7.10    8.40
   3  -9  17   18.80    9.30
   4   8 -17   -2.60    6.20
  -4  -8  17   -0.80    5.70
   3   8 -17   -1.40    5.10
  -3  -8  17   -4.00    4.50
   2   8 -17   62.49    9.60
  -2  -8  17   53.09    9.20
  -1  -8  17    6.30    5.20
   0   8 -17    6.70    5.90
   0  -8  17   12.10    6.20
  -1   8 -17   -4.00    5.10
   1  -8  17    2.70    5.10
  -2   8 -17   -4.30    6.20
   2  -8  17    2.80    5.20
   2  -8  17    0.50    5.70
  -3   8 -17   -9.50    6.40
   3  -8  17    8.10    7.00
   3  -8  17    0.20    6.50
  -4   8 -17    3.60    9.00
   4   7 -17   13.90    8.20
  -4  -7  17   22.80   10.20
  -4  -7  17   19.60    7.00
   3   7 -17   -1.30    4.30
  -3  -7  17    4.60    6.80
  -3  -7  17    5.50    5.30
   2   7 -17   51.39    8.50
  -2  -7  17   32.00    7.60
  -2  -7  17   36.20    8.10
   1   7 -17   27.70    6.30
   1   7 -17   14.40    5.80
  -1  -7  17   10.00    5.20
  -1  -7  17   22.70    6.70
   0   7 -17  107.79   12.30
   0  -7  17   94.19   11.70
  -1   7 -17   -0.10    4.40
   1  -7  17    6.60    4.90
  -2   7 -17   32.60    9.20
   2  -7  17   50.79    9.80
  -3   7 -17   36.70   10.10
   3  -7  17   41.40   10.40
  -4   7 -17    5.50    8.40
   4  -7  17   10.30    7.90
   5   6 -17   -2.20    6.60
  -5  -6  17   13.90    9.20
  -5  -6  17   13.00    6.70
   4   6 -17    9.30    6.10
  -4  -6  17   -1.20    6.20
  -4  -6  17    9.10    5.70
   3   6 -17    1.50    3.10
  -3  -6  17    3.20    4.40
  -3  -6  17    0.90    5.10
   2   6 -17   48.50    8.10
  -2  -6  17   41.50    7.80
  -2  -6  17   62.19    9.60
   1   6 -17   38.20    6.10
   1   6 -17   43.70    7.20
  -1  -6  17   35.50    6.60
  -1  -6  17   45.30    8.10
   0   6 -17   18.20    5.70
   0  -6  17   31.00    6.70
  -1   6 -17    6.80    5.00
   1  -6  17   15.10    5.80
  -2   6 -17   30.40    8.70
   2  -6  17   56.29    9.80
  -3   6 -17   78.99   13.40
   3  -6  17  105.79   14.10
  -4   6 -17   10.20    7.70
   4  -6  17   10.50    6.00
   5   5 -17   -0.50    3.90
  -5  -5  17   10.30    5.90
  -5  -5  17    6.10    6.30
   4   5 -17   33.10    8.90
  -4  -5  17   26.80    7.30
  -4  -5  17   39.80    9.80
   3   5 -17    8.10    4.90
  -3  -5  17    2.00    5.10
  -3  -5  17   13.00    4.40
   2   5 -17   10.40    4.50
  -2  -5  17   15.40    5.60
  -2  -5  17   11.10    4.70
   1   5 -17   38.80    6.10
   1   5 -17   27.30    4.90
  -1  -5  17   22.10    5.20
  -1  -5  17   40.30    6.80
   0   5 -17    6.10    4.00
   0  -5  17    9.40    2.90
   0  -5  17    5.90    3.20
  -1   5 -17   -2.00    3.40
   1  -5  17    9.20    4.30
  -2   5 -17    3.50    5.00
   2  -5  17    9.80    5.00
  -3   5 -17    4.70    6.10
   3  -5  17   10.60    5.80
  -4   5 -17   49.99   11.90
   4  -5  17   52.89   11.10
  -5   5 -17    3.20    8.10
   5  -5  17    4.50    7.90
   5   4 -17   22.00    8.70
  -5  -4  17    7.70    4.50
  -5  -4  17   20.30   10.00
   4   4 -17   21.50    7.20
  -4  -4  17   23.50    6.30
  -4  -4  17   19.90    8.20
   3   4 -17    5.70    3.50
  -3  -4  17    3.30    3.60
  -3  -4  17   -1.40    4.40
   2   4 -17   27.50    5.60
   2   4 -17   31.40    4.70
  -2  -4  17   27.10    6.50
  -2  -4  17   20.30    5.10
   1   4 -17   89.29    8.60
   1   4 -17   80.49    7.80
  -1  -4  17   87.19    9.00
  -1  -4  17   88.49    9.70
   0   4 -17    2.80    3.20
   0  -4  17    7.20    2.70
   0  -4  17   -1.20    3.40
  -1   4 -17   61.49    9.10
   1  -4  17   63.99    8.60
  -2   4 -17   47.10    9.00
   2  -4  17   50.69    8.70
  -3   4 -17    3.00    5.10
   3  -4  17   10.00    5.60
  -4   4 -17    2.40    4.50
   4  -4  17   -4.70    4.90
  -5   4 -17   -1.80    7.60
   5  -4  17   -4.40    4.90
  -6  -3  17   -3.70    7.20
  -6  -3  17    6.60    6.30
   5   3 -17   -2.50    3.30
  -5  -3  17   -1.90    6.00
  -5  -3  17    4.60    4.50
   4   3 -17    2.20    4.50
  -4  -3  17   -2.00    4.50
  -4  -3  17   -1.70    3.50
   3   3 -17    9.00    4.20
  -3  -3  17    9.10    4.50
  -3  -3  17   -2.90    2.60
   2   3 -17   66.59    6.70
   2   3 -17   68.09    8.60
  -2  -3  17   66.39    9.50
  -2  -3  17   62.69    7.80
   1   3 -17  214.28   12.30
  -1  -3  17  225.98   13.60
  -1  -3  17  217.38   12.60
   0   3 -17  132.19   11.50
   0  -3  17  133.59    7.90
   0  -3  17  133.99   11.80
  -1   3 -17   -2.20    2.70
   1  -3  17    0.80    2.50
   1  -3  17   -0.30    1.40
   1  -3  17   -0.70    1.00
  -2   3 -17  106.59   12.50
   2  -3  17   72.09    9.60
  -3   3 -17   -3.90    3.90
   3  -3  17    0.20    3.90
  -4   3 -17    6.10    6.10
   4  -3  17    8.50    6.30
  -5   3 -17    3.30    7.30
   5  -3  17   -4.30    6.90
   6   2 -17   17.20    8.60
  -6  -2  17   25.50   10.20
   5   2 -17    1.20    5.50
  -5  -2  17   -4.80    3.60
  -5  -2  17   -1.60    5.30
   4   2 -17   80.29   11.70
  -4  -2  17  122.39   14.80
  -4  -2  17  118.19   11.00
   3   2 -17   55.19    8.50
   3   2 -17   57.89    6.10
  -3  -2  17   46.70    8.90
  -3  -2  17   50.99    6.90
   2   2 -17  171.58   11.60
   2   2 -17  160.18    9.60
  -2  -2  17  146.29   13.50
  -2  -2  17  169.58   10.90
   1   2 -17   -0.10    2.10
  -1  -2  17   -0.20    1.70
  -1  -2  17   -0.80    2.50
   0   2 -17  188.48   12.30
   0  -2  17  188.38   10.10
   0  -2  17  199.48   12.40
  -1   2 -17  986.00   38.00
   1  -2  17  987.50   37.20
   1  -2  17  927.21   30.50
  -2   2 -17   -2.10    3.00
   2  -2  17    2.40    3.60
   2  -2  17    0.00    1.50
  -3   2 -17  317.67   20.90
   3  -2  17  294.67   19.20
  -4   2 -17    3.90    5.70
   4  -2  17   -0.90    3.30
  -5   2 -17   31.40    9.30
   5  -2  17   12.00    6.20
   6   1 -17    7.60    5.10
  -6  -1  17   11.00    8.00
   5   1 -17    2.40    3.90
  -5  -1  17    3.00    4.60
  -5  -1  17   -1.00    3.50
   4   1 -17    0.10    3.90
  -4  -1  17    4.00    3.10
  -4  -1  17    0.30    4.70
   3   1 -17   40.10    7.00
   3   1 -17   20.20    4.50
  -3  -1  17   36.50    5.40
  -3  -1  17   18.00    5.50
   2   1 -17   -2.20    1.70
  -2  -1  17    1.20    2.30
  -2  -1  17    0.60    3.50
   1   1 -17   -2.80    1.60
  -1  -1  17   -0.30    2.50
  -1  -1  17    2.10    2.30
   0   1 -17    1.70    2.80
   0  -1  17    1.50    1.80
   0  -1  17    1.40    2.00
  -1   1 -17   19.70    5.30
   1  -1  17   25.90    5.50
   1  -1  17   26.80    3.90
  -2   1 -17  171.88   15.10
   2  -1  17  179.78    9.30
   2  -1  17  174.58   12.80
  -3   1 -17  299.87   19.50
   3  -1  17  264.07   18.60
   3  -1  17  286.67   14.20
  -4   1 -17   17.40    6.90
   4  -1  17   24.50    7.20
  -5   1 -17   -3.20    6.00
   5  -1  17   -4.90    5.80
  -6   0  17    1.20    6.90
  -5   0  17   -0.50    3.70
   4   0 -17    2.90    3.50
  -4   0  17    1.90    3.30
  -4   0  17    5.80    3.70
   3   0 -17    2.70    2.60
  -3   0  17   -0.40    2.00
  -3   0  17   -1.80    3.80
   2   0 -17   -1.40    2.00
  -2   0  17    3.00    2.20
  -2   0  17   -0.30    3.40
   1   0 -17    1.00    2.60
  -1   0  17   -0.70    2.70
  -1   0  17   -1.20    1.70
   0   0 -17    7.10    3.00
   0   0  17    6.40    2.80
   0   0  17    6.40    2.70
  -1   0 -17   -2.10    2.40
   1   0  17   -1.40    1.50
   1   0  17   -2.40    2.20
  -2   0 -17    8.10    3.70
   2   0  17   -1.80    2.50
   2   0  17   -0.70    2.00
  -3   0 -17    2.30    4.10
   3   0  17    0.00    2.90
   3   0  17    3.80    4.30
  -4   0 -17   -0.80    4.70
   4   0  17    3.20    5.70
   4   0  17    1.20    4.00
  -5   0 -17   -3.00    6.30
  -5   0 -17   -0.60    4.20
   5   0  17   -5.60    6.00
  -6   1  17    3.90    7.50
  -5   1  17    0.20    5.80
   4  -1 -17   -2.10    4.10
  -4   1  17   -0.60    3.20
   3  -1 -17   22.90    5.10
  -3   1  17   23.70    6.30
  -3   1  17   27.70    4.00
   2  -1 -17   -1.60    2.30
  -2   1  17    3.20    2.10
  -2   1  17    2.80    3.30
   1  -1 -17   -2.30    1.90
  -1   1  17   -0.10    1.70
  -1   1  17    3.60    3.00
   0  -1 -17   11.80    3.80
   0   1  17   -1.80    2.00
   0   1  17   -2.10    1.90
  -1  -1 -17   24.20    5.40
   1   1  17   36.80    5.90
   1   1  17   30.80    4.90
  -2  -1 -17  181.38   15.50
   2   1  17  172.18   10.60
   2   1  17  154.38   14.10
  -3  -1 -17  288.67   18.80
   3   1  17  269.37   19.00
   3   1  17  290.67   15.90
  -4  -1 -17   11.60    6.10
   4   1  17   14.90    5.80
   4   1  17   16.30    5.90
  -5  -1 -17   -5.10    5.60
  -5  -1 -17  -11.00    4.90
   5   1  17   -1.70    3.70
  -6   2  17   29.90   10.40
   5  -2 -17   -1.60    4.70
  -5   2  17   -0.60    4.10
   4  -2 -17  109.29   12.20
  -4   2  17   94.69   12.40
   3  -2 -17   67.19    8.60
  -3   2  17   63.09    9.60
  -3   2  17   64.59    5.90
   2  -2 -17  153.98   11.10
  -2   2  17  157.18    7.80
  -2   2  17  117.39   12.10
   1  -2 -17    1.80    2.60
  -1   2  17   -3.30    2.40
  -1   2  17    0.00    2.00
   0  -2 -17  175.18   11.90
   0   2  17  178.48   11.20
   0   2  17  159.78   10.00
  -1  -2 -17  924.21   36.90
   1   2  17  962.50   36.20
   1   2  17  999.60   35.30
  -2  -2 -17   -3.10    2.60
   2   2  17    2.60    3.00
   2   2  17    3.80    2.60
  -3  -2 -17  322.07   19.80
   3   2  17  353.56   18.50
   3   2  17  299.07   20.30
  -4  -2 -17    4.80    6.00
  -4  -2 -17    0.10    5.10
   4   2  17   -1.00    4.90
   4   2  17    0.10    4.00
  -5  -2 -17   35.30    9.10
  -5  -2 -17   31.50    9.20
   5   2  17   43.20   10.80
   5   2  17   38.80    9.20
  -6   3  17   -0.30    7.70
   5  -3 -17    3.20    5.70
  -5   3  17    6.10    6.90
   4  -3 -17    1.20    4.10
  -4   3  17    3.60    4.90
   3  -3 -17    8.90    4.30
  -3   3  17    3.20    4.40
   2  -3 -17   65.39    8.60
  -2   3  17   56.79    8.40
  -2   3  17   61.19    3.90
   1  -3 -17  193.48   13.10
  -1   3  17  197.58    9.50
  -1   3  17  207.78   13.60
   0  -3 -17  136.09   11.90
   0   3  17  120.39    8.40
   0   3  17  127.39   11.30
  -1  -3 -17    1.10    2.80
   1   3  17    0.60    2.70
   1   3  17   -1.80    2.40
  -2  -3 -17   71.99    9.70
   2   3  17   82.89    9.40
   2   3  17   92.99   10.90
  -3  -3 -17    2.10    3.80
  -3  -3 -17    6.80    4.90
   3   3  17   -4.70    4.10
   3   3  17    0.80    4.10
  -4  -3 -17    2.40    5.50
  -4  -3 -17    6.70    5.60
   4   3  17    8.90    5.90
   4   3  17    5.60    6.10
  -5  -3 -17    3.20    6.10
  -5  -3 -17    0.50    6.20
   5   3  17   -0.40    6.20
   5   3  17    4.80    6.60
   5  -4 -17   12.50    7.30
  -5   4  17   23.70    8.80
   4  -4 -17   36.10    8.20
  -4   4  17   32.40    8.90
   3  -4 -17    3.30    3.90
  -3   4  17    9.50    5.30
   2  -4 -17   28.20    6.10
  -2   4  17   18.50    5.80
   1  -4 -17   77.29    5.20
   1  -4 -17   72.19    8.90
  -1   4  17   71.99    5.00
  -1   4  17   53.49    8.00
   0  -4 -17    3.60    2.80
   0  -4 -17    6.20    3.20
   0   4  17    4.40    3.60
   0   4  17   10.60    3.40
  -1  -4 -17   72.79    9.40
  -1  -4 -17   61.19    7.90
   1   4  17   55.79    8.00
   1   4  17   60.99    7.80
  -2  -4 -17   69.89    9.40
  -2  -4 -17   70.49    9.70
   2   4  17   39.90    7.30
   2   4  17   59.59    8.80
  -3  -4 -17    8.60    4.90
  -3  -4 -17    6.70    5.20
   3   4  17    2.30    4.30
   3   4  17    4.30    3.60
  -4  -4 -17    0.10    3.90
  -4  -4 -17   -1.20    4.60
   4   4  17    0.00    5.70
   4   4  17   -0.40    3.60
  -5  -4 -17    0.70    6.40
  -5  -4 -17   -1.00    5.50
   5   4  17    5.40    8.10
   5   4  17    8.90    7.10
  -5   5  17   10.00    7.70
   4  -5 -17   21.40    7.40
  -4   5  17   33.20    8.80
   3  -5 -17    3.80    4.80
  -3   5  17   -0.80    3.80
   2  -5 -17   17.60    5.40
  -2   5  17   31.10    7.40
   1  -5 -17   17.80    5.50
  -1   5  17   33.30    6.70
   0  -5 -17    7.00    3.00
   0  -5 -17    7.60    3.80
   0   5  17    4.40    2.70
   0   5  17   11.30    4.50
  -1  -5 -17    6.20    3.90
  -1  -5 -17    6.00    4.00
   1   5  17    2.10    3.50
   1   5  17    7.50    3.80
  -2  -5 -17    0.70    2.50
  -2  -5 -17   -0.10    3.60
   2   5  17    7.30    4.10
   2   5  17    3.20    4.10
  -3  -5 -17   -3.00    4.20
  -3  -5 -17    2.60    4.80
   3   5  17    8.10    5.40
   3   5  17    5.40    5.30
  -4  -5 -17   45.30   11.30
  -4  -5 -17   46.20    9.10
   4   5  17   50.29   10.70
   4   5  17   44.50   10.90
  -5  -5 -17    5.20    7.80
   5   5  17   -3.40    7.00
   5   5  17    1.60    7.40
   5  -6 -17    5.30    7.90
  -5   6  17    8.70    7.50
   4  -6 -17   -1.90    4.80
  -4   6  17   -0.90    5.60
   3  -6 -17   -1.10    3.90
  -3   6  17   -1.10    4.50
   2  -6 -17   53.19    9.30
  -2   6  17   54.99    9.30
   1  -6 -17   45.00    8.20
  -1   6  17   38.90    7.40
   0  -6 -17   15.30    4.70
   0  -6 -17   25.10    4.30
   0   6  17   25.40    6.10
  -1  -6 -17   15.20    5.40
  -1  -6 -17    6.00    4.40
   1   6  17    8.10    4.60
   1   6  17   -2.20    3.60
  -2  -6 -17   29.50    7.00
  -2  -6 -17   52.69    9.30
   2   6  17   50.29    9.20
   2   6  17   67.29   10.00
  -3  -6 -17   93.09   11.80
  -3  -6 -17   85.99   12.60
   3   6  17   92.89   12.60
   3   6  17  112.49   13.50
  -4  -6 -17    0.80    6.60
  -4  -6 -17    1.40    5.30
   4   6  17    5.80    6.90
   4   6  17    3.00    6.00
  -4   7  17    5.00    6.00
   3  -7 -17   -3.50    4.30
  -3   7  17    2.90    5.30
   2  -7 -17   24.30    7.30
   1  -7 -17   18.30    5.90
  -1   7  17   13.70    5.70
   0  -7 -17   86.49   11.20
   0   7  17   82.59   11.00
  -1  -7 -17    2.20    3.50
  -1  -7 -17    4.40    4.10
   1   7  17    2.50    3.80
  -2  -7 -17   43.50    8.60
  -2  -7 -17   36.80    8.00
   2   7  17   58.39    9.50
  -3  -7 -17   42.10    8.70
  -3  -7 -17   31.20    8.90
   3   7  17   28.10    8.50
  -4  -7 -17   -2.00    5.20
  -4  -7 -17   -0.60    7.10
   4   7  17   -1.60    7.00
  -4   8  17   -3.20    5.90
   3  -8 -17   -2.40    3.50
  -3   8  17    5.10    6.10
   2  -8 -17   44.50    9.70
  -2   8  17   30.10    7.30
   1  -8 -17    9.30    5.40
  -1   8  17   -4.10    4.30
   0  -8 -17   24.50    7.00
   0   8  17   13.50    5.30
  -1  -8 -17   13.10    6.00
   1   8  17   -0.40    3.10
  -2  -8 -17    6.00    5.40
  -2  -8 -17    2.00    4.70
   2   8  17    1.60    5.50
  -3  -8 -17    2.30    7.40
  -3  -8 -17   -0.60    6.40
   3   8  17    1.90    6.00
  -4  -8 -17    2.90    8.40
   3  -9 -17    2.30    5.70
  -3   9  17    0.50    5.60
   2  -9 -17    6.90    6.10
  -2   9  17    0.70    4.80
   1  -9 -17   32.30    8.70
  -1   9  17   36.10    8.50
   0  -9 -17   55.19   10.90
   0   9  17   44.10    9.20
  -1  -9 -17   37.50    9.00
   1   9  17   26.80    8.00
  -2  -9 -17  125.09   14.70
   2   9  17   67.79   11.90
  -3  -9 -17   14.90    7.60
  -3  -9 -17   25.80    9.40
   3   9  17   23.30    7.60
   2 -10 -17    0.20    6.40
  -2  10  17    6.60    6.50
   1 -10 -17   33.60    9.20
  -1  10  17    3.30    6.00
   0 -10 -17   -0.90    5.90
   0  10  17    3.40    5.00
  -1 -10 -17   -0.80    6.00
   1  10  17    2.10    5.80
  -2 -10 -17    3.30    6.70
   2  10  17   -1.20    3.40
   0 -11 -17   23.90    9.50
   0  11  17   22.50    8.40
  -2 -10  18    2.60    6.20
  -1 -10  18    3.60    6.60
   0 -10  18    9.50    7.50
  -1  10 -18   10.60    8.90
   1 -10  18   26.90    9.50
  -2  10 -18   -4.00    8.50
   2 -10  18    2.10    7.90
  -3  -9  18   -4.10    4.70
  -2  -9  18    0.40    4.90
  -1  -9  18    5.80    4.40
   0   9 -18    2.70    7.70
   0  -9  18   12.30    6.70
  -1   9 -18    2.00    6.90
   1  -9  18    2.20    5.70
  -2   9 -18    5.70    7.60
   2  -9  18   26.80    9.40
  -3   9 -18   17.70   10.60
   3  -9  18   16.50    9.30
   4   8 -18    0.30    4.70
  -4  -8  18    9.70    7.30
  -4  -8  18    3.00    8.70
   3   8 -18    7.40    6.30
  -3  -8  18    5.80    7.70
  -3  -8  18    8.50    5.60
  -2  -8  18    0.20    4.70
  -1  -8  18    2.90    4.50
   0   8 -18    8.40    6.10
   0  -8  18    4.80    4.00
  -1   8 -18   -1.90    5.60
   1  -8  18    6.70    5.90
  -2   8 -18   23.80    9.30
   2  -8  18   34.70    9.30
  -3   8 -18   -5.10    6.70
   3  -8  18   -5.20    6.10
   4   7 -18    7.40    6.10
  -4  -7  18   -1.90    7.00
  -4  -7  18    4.60    6.20
   3   7 -18    2.30    4.90
  -3  -7  18    4.60    5.20
  -3  -7  18    5.70    6.20
   2   7 -18    3.00    4.30
  -2  -7  18    4.60    5.50
  -2  -7  18    6.40    4.20
   1   7 -18    3.60    4.60
  -1  -7  18    9.80    4.50
   0   7 -18   67.99   10.20
   0  -7  18   54.19    9.70
[truncated: 128,698 more chars]
